# Supplementary material for: Direct transposition of native DNA for sensitive multimodal single-molecule sequencing
Source: Nat Genet. 2024 May 9;56(6):1300–9. doi: 10.1038/s41588-024-01748-0 (PMC11176058; doi:10.1038/s41588-024-01748-0)
Supplement: Supplementary file 3 — Supplementary Table 1 Repair conditions tested for optimization of gap repair [file 41588_2024_1748_MOESM3_ESM.xlsx]

## Sheet: Supp_Table_1
Repair condition - ID	Repair condition - description	Repair condition - abbreviated name
1	NEB T4 DNA Polymerase (3U), Ampligase (10U), Ampligase Buffer, 0.1mM dNTPs, 30min @ 37ºC	NEBT4/1x/Amp/2x/AmpBuf/0.1dNTP
2	NEB T4 DNA Polymerase (3U), Ampligase (10U), Ampligase Buffer, 1mM dNTPs, 30min @ 37ºC	NEBT4/1x/Amp/2x/AmpBuf/1dNTP
3	NEB T4 DNA Polymerase (3U), Ampligase (10U), Ampligase Buffer, 10mM dNTPs, 30min @ 37ºC	NEBT4/1x/Amp/2x/AmpBuf/10dNTP
4	NEB T4 DNA Polymerase (3U), Ampligase (10U), Ampligase Buffer, 0.5mM dNTPs, 30min @ 37ºC	NEBT4/1x/Amp/2x/AmpBuf/0.5dNTP
5	NEB T4 DNA Polymerase (6U), Ampligase (10U), Ampligase Buffer, 10mM dNTPs, 30min @ 37ºC	NEBT4/2x/Amp/2x/AmpBuf/10dNTP
6	NEB T4 DNA Polymerase (3U), Ampligase (5U), Thermo T4 DNA Polymerase Buffer, 1mM dNTPs, 0.5mM NAD+, 30min @ 37ºC	NEBT4/1x/Amp/1x/T4Buf/1dNTP
7	NEB T4 DNA Polymerase (3U), Ampligase (10U), Thermo T4 DNA Polymerase Buffer, 0.1mM dNTPs, 0.5mM NAD+, 30min @ 37ºC	NEBT4/1x/Amp/2x/T4Buf/0.1dNTP
8	NEB T4 DNA Polymerase (3U), Ampligase (10U), Thermo T4 DNA Polymerase Buffer, 0.5mM dNTPs, 0.5mM NAD+, 30min @ 37ºC	NEBT4/1x/Amp/2x/T4Buf/0.5dNTP
9	NEB T4 DNA Polymerase (3U), Ampligase (10U), Thermo T4 DNA Polymerase Buffer, 1mM dNTPs, 0.5mM NAD+, 30min @ 37ºC	NEBT4/1x/Amp/2x/T4Buf/1dNTP
10	NEB T4 DNA Polymerase (3U), Ampligase (10U), Thermo T4 DNA Polymerase Buffer, 10mM dNTPs, 0.5mM NAD+, 30min @ 37ºC	NEBT4/1x/Amp/2x/T4Buf/10dNTP
11	NEB T4 DNA Polymerase (7.5U), Ampligase (25U), Thermo T4 DNA Polymerase Buffer, 1mM dNTPs, 0.5mM NAD+, 30min @ 37ºC	NEBT4/2.5x/Amp/5x/T4Buf/1dNTP
12	Thermo T4 DNA Polymerase (5U), Ampligase (10U), Thermo T4 DNA Polymerase Buffer, 1mM dNTPs, 30min @ 37ºC	ThermoT4/1x/Amp/2x/T4Buf/1dNTP
13	Thermo T4 DNA Polymerase (5U), Ampligase (10U), Thermo T4 DNA Polymerase Buffer, 10mM dNTPs, 2.5mM NAD+, 30min @ 37ºC	ThermoT4/1x/Amp/2x/T4Buf/10dNTP/2.5NAD
14	Thermo T4 DNA Polymerase (5U), Ampligase (10U), Thermo T4 DNA Polymerase Buffer, 0.1mM dNTPs, 0.5mM NAD+, 30min @ 37ºC	ThermoT4/1x/Amp/2x/T4Buf/0.1dNTP/0.5NAD
15	Thermo T4 DNA Polymerase (5U), Ampligase (10U), Thermo T4 DNA Polymerase Buffer, 0.5mM dNTPs, 0.5mM NAD+, 30min @ 37ºC	ThermoT4/1x/Amp/2x/T4Buf/0.5dNTP/0.5NAD
16	Thermo T4 DNA Polymerase (5U), Ampligase (10U), Thermo T4 DNA Polymerase Buffer, 1mM dNTPs, 0.5mM NAD+, 30min @ 37ºC	ThermoT4/1x/Amp/2x/T4Buf/1dNTP/0.5NAD/30min
17	Thermo T4 DNA Polymerase (5U), Ampligase (10U), Thermo T4 DNA Polymerase Buffer, 10mM dNTPs, 0.5mM NAD+, 30min @ 37ºC	ThermoT4/1x/Amp/2x/T4Buf/10dNTP/0.5NAD
18	Thermo T4 DNA Polymerase (5U), Ampligase (10U), Thermo T4 DNA Polymerase Buffer, 1mM dNTPs, 0.5mM NAD+, 60min @ 37ºC	ThermoT4/1x/Amp/2x/T4Buf/1dNTP/0.5NAD/60min
19	Thermo T4 DNA Polymerase (5U), Ampligase (5U), Thermo T4 DNA Polymerase Buffer, 1mM dNTPs, 0.5mM NAD+, 30min @ 37ºC	ThermoT4/1x/Amp/1x/T4Buf/1dNTP/0.5NAD
20	Thermo T4 DNA Polymerase (5U), Ampligase (10U), Thermo T4 DNA Polymerase Buffer, 1mM dNTPs, 0.5mM NAD+, 5% PEG4000, 30min @ 37ºC	ThermoT4/1x/Amp/2x/T4Buf/1dNTP/0.5NAD/PEG
21	Thermo T4 DNA Polymerase (5U), Ampligase (20U), Thermo T4 DNA Polymerase Buffer, 1mM dNTPs, 0.5mM NAD+, 30min @ 37ºC	ThermoT4/1x/Amp/4x/T4Buf/1dNTP/0.5NAD
22	Thermo T4 DNA Polymerase (5U), Ampligase (10U), Thermo T4 DNA Polymerase Buffer, 1mM dNTPs, 0.5mM NAD+, 100ug/uL BSA, 30min @ 37ºC	ThermoT4/1x/Amp/2x/T4Buf/1dNTP/0.5NAD/BSA
23	Thermo T4 DNA Polymerase (5U), Ampligase (10U), NEB CutSmart Buffer, 1mM dNTPs, 0.5mM NAD+, 30min @ 37ºC	ThermoT4/1x/Amp/2x/CutSmartBuf/1dNTP/0.5NAD
24	Thermo T4 DNA Polymerase (5U), Ampligase (10U), NEB Buffer2, 1mM dNTPs, 0.5mM NAD+, 30min @ 37ºC	ThermoT4/1x/Amp/2x/NEBuf2/1dNTP/0.5NAD
25	Thermo T4 DNA Polymerase (10U), Ampligase (20U), Thermo T4 DNA Polymerase Buffer, 1mM dNTPs, 0.5mM NAD+, 30min @ 37ºC	ThermoT4/2x/Amp/4x/T4Buf/1dNTP/0.5NAD
26	Thermo T4 DNA Polymerase (10U), Ampligase (20U), Thermo T4 DNA Polymerase Buffer, 1mM dNTPs, 2.5mM NAD+, 30min @ 37ºC	ThermoT4/2x/Amp/4x/T4Buf/1dNTP/2.5NAD
27	Thermo T4 DNA Polymerase (12.5U), Ampligase (25U), Thermo T4 DNA Polymerase Buffer, 1mM dNTPs, 0.5mM NAD+, 30min @ 37ºC	ThermoT4/2.5x/Amp/5x/T4Buf/1dNTP/0.5NAD
28	Thermo T4 DNA Polymerase (5U), NEB Taq DNA Ligase (80U), NEB Taq DNA Ligase Buffer, 1mM dNTPs, 30min @ 37ºC	ThermoT4/1x/Taq/TaqBuf/1dNTP
29	Thermo T4 DNA Polymerase (5U), NEB T7 DNA Ligase (3000U), NEB StickTogether Ligase Buffer, 1mM dNTPs, 30min @ 37ºC	ThermoT4/1x/T7/StickBuf/1dNTP
30	Thermo T4 DNA Polymerase (5U), NEB HiFi Taq DNA Ligase (1U), NEB HiFi Taq DNA Ligase Buffer, 1mM dNTPs, 30min @ 37ºC	ThermoT4/1x/HiFiTaq/HiFiTaqBuf/1dNTP
31	Thermo T4 DNA Polymerase (5U), NEB 9° N Ligase (80U), NEB 9° N Ligase Buffer, 1mM dNTPs, 30min @ 37ºC	ThermoT4/1x/9N/9NBuf/1dNTP
32	NEB Phusion High-Fidelity DNA Polymerase (0.8U), Ampligase (2U), Ampligase Buffer, 0.05mM dNTPs, 50mM KCl, 20% DMF, 30min @ 37ºC	Phu/1x/Amp/1x/AmpBuf/0.05dNTP/50KCl/20DMF/30min
33	NEB Phusion High-Fidelity DNA Polymerase (0.8U), Ampligase (2U), Ampligase Buffer, 0.05mM dNTPs, 50mM KCl, 10% DMF, 30min @ 37ºC	Phu/1x/Amp/1x/AmpBuf/0.05dNTP/50KCl/10DMF/30min
34	NEB Phusion High-Fidelity DNA Polymerase (0.8U), Ampligase (2U), Ampligase Buffer, 0.05mM dNTPs, 50mM KCl, 10% DMF, 30min @ 37ºC + 15min @ 45ºC	Phu/1x/Amp/1x/AmpBuf/0.05dNTP/50KCl/10DMF/45min
35	NEB Phusion High-Fidelity DNA Polymerase (0.8U), Ampligase (2U), Ampligase Buffer, 0.8mM dNTPs, 25mM KCl, 10% DMF, 60min @ 37ºC	Phu/1x/Amp/1x/AmpBuf/0.8dNTP/25KCl/10DMF/60min
36	NEB Phusion High-Fidelity DNA Polymerase (4U), Ampligase (10U), Ampligase Buffer, 0.05mM dNTPs, 50mM KCl, 20% DMF, 30min @ 37ºC	Phu/5x/Amp/5x/AmpBuf/0.05dNTP/50KCl/20DMF/30min
37	NEB Phusion High-Fidelity DNA Polymerase (4U), Ampligase (10U), Ampligase Buffer, 0.05mM dNTPs, 50mM KCl, 10% DMF, 30min @ 37ºC	Phu/5x/Amp/5x/AmpBuf/0.05dNTP/50KCl/10DMF/30min
38	NEB Phusion High-Fidelity DNA Polymerase (4U), Ampligase (10U), Ampligase Buffer, 0.05mM dNTPs, 50mM KCl, 10% DMF, 30min @ 37ºC + 15min @ 45ºC	Phu/5x/Amp/5x/AmpBuf/0.05dNTP/50KCl/10DMF/45min
39	NEB Phusion High-Fidelity DNA Polymerase (4U), Ampligase (10U), Ampligase Buffer, 0.8mM dNTPs, 25mM KCl, 10% DMF, 60min @ 37ºC	Phu/5x/Amp/5x/AmpBuf/0.8dNTP/25KCl/10DMF/60min
40	NEB Phusion High-Fidelity DNA Polymerase (4U), Ampligase (10U), Ampligase Buffer, 0.8mM dNTPs, 25mM KCl, 60min @ 37ºC	Phu/5x/Amp/5x/AmpBuf/0.8dNTP/25KCl/60min
41	NEB Phusion High-Fidelity DNA Polymerase (0.32U), NEB Taq DNA Ligase (80U), NEB Taq DNA Ligase Buffer, 0.8mM dNTPs, 30min @ 37ºC	Phu/0.4x/Taq/TaqBuf/0.8dNTP
42	NEB Phusion High-Fidelity DNA Polymerase (0.32U), NEB Taq DNA Ligase (80U), NEB Taq DNA Ligase Buffer, 0.8mM dNTPs, 10% DMF, 30min @ 37ºC	Phu/0.4x/Taq/TaqBuf/0.8dNTP/10DMF
43	NEB Phusion High-Fidelity DNA Polymerase (0.8U), NEB Taq DNA Ligase (80U), Ampligase Buffer, 0.05mM dNTPs, 50mM KCl, 10% DMF, 30min @ 37ºC	Phu/1x/Taq/AmpBuf/0.05dNTP/50KCl/10DMF
44	NEB Phusion High-Fidelity DNA Polymerase (2U), NEB Taq DNA Ligase (80U), NEB Taq DNA Ligase Buffer, 0.8mM dNTPs, 30min @ 37ºC	Phu/2.5x/Taq/TaqBuf/0.8dNTP/30min
45	NEB Phusion High-Fidelity DNA Polymerase (2U), NEB Taq DNA Ligase (80U), NEB Taq DNA Ligase Buffer, 0.8mM dNTPs, 60min @ 37ºC	Phu/2.5x/Taq/TaqBuf/0.8dNTP/60min
46	NEB Phusion High-Fidelity DNA Polymerase (4U), NEB Taq DNA Ligase (80U), NEB Taq DNA Ligase Buffer, 0.8mM dNTPs, 60min @ 37ºC	Phu/5x/Taq/TaqBuf/0.8dNTP/60min
47	NEB PreCR Repair Mix (1U), ThermoPol Reaction Buffer, 0.1mM dNTPs, 0.5mM NAD+, 30min @ 37ºC	PreCR/ThermoPolBuf/0.1dNTP/0.5NAD
48	NEB Bst DNA Polymerase, Full Length (0.8U), NEB Taq DNA Ligase (60U), ThermoPol Reaction Buffer, 1mM dNTPs, 0.5mM NAD+, 30min @ 37ºC	Bst/Taq/ThermoPolBuf/1dNTP/0.5NAD
49	NEB Phusion High-Fidelity DNA Polymerase (2U), NEB 9° N Ligase (80U), NEB 9° N Ligase Buffer, 0.8mM dNTPs, 30min @ 37ºC	Phu/9N/9NBuf/0.8dNTP
50	NEB Phusion High-Fidelity DNA Polymerase (2U), NEB HiFi Taq DNA Ligase (1U), NEB HiFi Taq DNA Ligase Buffer, 0.8mM dNTPs, 60min @ 37ºC	Phu/HiFiTaq/HiFiTaqBuf/0.8dNTP
51	NEB Q5 High-Fidelity DNA Polymerase (0.4U), Ampligase (10U), NEB Q5 Reaction Buffer, 0.2mM dNTPs, 0.5mM NAD+, 30min @ 37ºC	Q5/Amp/Q5Buf/0.2dNTP/0.5NAD
52	NEB Phusion High-Fidelity DNA Polymerase (2U), NEB Taq DNA Ligase (80U), NEB Taq DNA Ligase Buffer, 0.8mM dNTPs, 0.8mM ATP, T4 PNK (5U), homemade PreCR Repair Mix, 30min @ 37ºC + 60min @ 37ºC	Phu/2.5x/Taq/TaqBuf/0.8dNTP/PreCRMix
53	Thermo T4 DNA Polymerase (5U), Ampligase (10U), Thermo T4 DNA Polymerase Buffer, 1mM dNTPs, 0.5mM NAD+, T4 PNK (5U), 30min @ 37ºC	ThermoT4/1x/Amp/2x/T4Buf/1dNTP/0.5NAD/PNK
54	NEB T4 DNA Polymerase (3U), NEB HiFi Taq Ligase (1U), NEB Buffer2, 1mM dNTPs, 0.8mM ATP, T4 PNK (5U), 0.5mM NAD+, homemade PreCR Repair Mix, 30min @ 37ºC + 30min @ 37ºC	NEBT4/1x/HiFiTaq/1x/NEBuf2/1dNTP/PreCRMix
55	NEB T4 DNA Polymerase (9U), NEB HiFi Taq Ligase (3U), NEB Buffer2, 1mM dNTPs, 0.8mM ATP, T4 PNK (5U), 0.5mM NAD+, homemade PreCR Repair Mix, 30min @ 37ºC + 30min @ 37ºC	NEBT4/3x/HiFiTaq/3x/NEBuf2/1dNTP/PreCRMix
56	Thermo T4 DNA Polymerase (5U), NEB HiFi Taq Ligase (1U), Thermo T4 DNA Polymerase Buffer, 1mM dNTPs, 0.8mM ATP, T4 PNK (5U), 0.5mM NAD+, homemade PreCR Repair Mix, 30min @ 37ºC + 30min @ 37ºC	ThermoT4/1x/HiFiTaq/1x/T4Buf/1dNTP/PreCRMix
57	Thermo T4 DNA Polymerase (5U), Ampligase (10U), Thermo T4 DNA Polymerase Buffer, 1mM dNTPs, 0.8mM ATP, T4 PNK (5U), 0.5mM NAD+, homemade PreCR Repair Mix, 30min @ 37ºC + 30min @ 37ºC	ThermoT4/1x/Amp/2x/T4Buf/1dNTP/PreCRMix
58	Thermo T4 DNA Polymerase (15U), Ampligase (30U), Thermo T4 DNA Polymerase Buffer, 1mM dNTPs, 0.8mM ATP, T4 PNK (5U), 0.5mM NAD+, homemade PreCR Repair Mix, 30min @ 37ºC + 30min @ 37ºC	ThermoT4/3x/Amp/6x/T4Buf/1dNTP/PreCRMix
59	Thermo T4 DNA Polymerase (5U), Ampligase (10U), NEB Buffer2, 1mM dNTPs, 0.8mM ATP, T4 PNK (5U), 0.5mM NAD+, homemade PreCR Repair Mix, 30min @ 37ºC + 30min @ 37ºC + 30min @ 37ºC	ThermoT4/1x/Amp/2x/NEBuf2/1dNTP/PreCRMix
60	NEB Phusion High-Fidelity DNA Polymerase (2U), NEB Taq DNA Ligase (80U), NEB Taq DNA Ligase Buffer, 0.8mM dNTPs, 0.8mM ATP, T4 PNK (5U), 1mM NAD+, 50mM KCl, homemade PreCR Repair Mix, 30min @ 37ºC + 30min @ 37ºC + 30min @ 37ºC	Phu/2.5x/Taq/TaqBuf/0.8dNTP/1NAD/PreCRMix
61	NEB Phusion High-Fidelity DNA Polymerase (4U), Ampligase (10U), Ampligase Buffer, 0.8mM dNTPs, 0.8mM ATP, T4 PNK (5U), 0.5mM NAD+, 50mM KCl, homemade PreCR Repair Mix, 30min @ 37ºC + 30min @ 37ºC + 30min @ 37ºC	Phu/5x/Amp/5x/AmpBuf/0.8dNTP/PreCRMix
