# Supplementary material for: Direct transposition of native DNA for sensitive multimodal single-molecule sequencing
Source: Nat Genet. 2024 May 9;56(6):1300–9. doi: 10.1038/s41588-024-01748-0 (PMC11176058; doi:10.1038/s41588-024-01748-0)
Supplement: Supplementary file 4 — Supplementary Table 2 Efficiencies for selected gap repair reactions [file 41588_2024_1748_MOESM4_ESM.xlsx]

## Sheet: Supp_Table_2
Repair condition	Repair condition - ID	Repair efficiency (%)	Rxn_input_mass	input_source	Repair condition - abbreviated name	Subgroup mean repair efficiency	Subgroup std. dev. repair efficiency					Polymerase / Ligase	Overall mean repair efficiency	Overall std. dev. repair efficiency
Phu/Amp	34	56.03	160	Promega	Phu/1x/Amp/1x/AmpBuf/0.05dNTP/50KCl/10DMF/45min	36.48	27.6479					Phu/Amp	30.88	14.64
Phu/Amp	34	16.93	160	Promega	Phu/1x/Amp/1x/AmpBuf/0.05dNTP/50KCl/10DMF/45min							Phu/Taq	40.69	3.72
Phu/Amp	35	24.6	160	Promega	Phu/1x/Amp/1x/AmpBuf/0.8dNTP/25KCl/10DMF/60min							T4/Amp	33.37	8.68
Phu/Amp	37	10.17	160	Promega	Phu/5x/Amp/5x/AmpBuf/0.05dNTP/50KCl/10DMF/30min
Phu/Amp	38	44.8	160	Promega	Phu/5x/Amp/5x/AmpBuf/0.05dNTP/50KCl/10DMF/45min
Phu/Amp	39	25	160	Promega	Phu/5x/Amp/5x/AmpBuf/0.8dNTP/25KCl/10DMF/60min	25.76	1.0748
Phu/Amp	39	26.52	160	Promega	Phu/5x/Amp/5x/AmpBuf/0.8dNTP/25KCl/10DMF/60min
Phu/Amp	40	43.93	160	Promega	Phu/5x/Amp/5x/AmpBuf/0.8dNTP/25KCl/60min	36.925	9.90657
Phu/Amp	40	29.92	160	Promega	Phu/5x/Amp/5x/AmpBuf/0.8dNTP/25KCl/60min
Phu/Taq	43	37.09	160	Promega	Phu/1x/Taq/AmpBuf/0.05dNTP/50KCl/10DMF
Phu/Taq	44	42.92	160	Promega	Phu/2.5x/Taq/TaqBuf/0.8dNTP/30min
Phu/Taq	45	39.5	160	Promega	Phu/2.5x/Taq/TaqBuf/0.8dNTP/60min	40.4467	4.83009
Phu/Taq	45	36.16	160	Promega	Phu/2.5x/Taq/TaqBuf/0.8dNTP/60min
Phu/Taq	45	45.68	160	Promega	Phu/2.5x/Taq/TaqBuf/0.8dNTP/60min
Phu/Taq	46	42.81	160	Promega	Phu/5x/Taq/TaqBuf/0.8dNTP/60min
T4/Amp	16	47.44	160	Promega	ThermoT4/1x/Amp/2x/T4Buf/1dNTP/0.5NAD/30min	35.0943	9.80067
T4/Amp	16	28.33	160	Promega	ThermoT4/1x/Amp/2x/T4Buf/1dNTP/0.5NAD/30min
T4/Amp	16	41.6	160	Promega	ThermoT4/1x/Amp/2x/T4Buf/1dNTP/0.5NAD/30min
T4/Amp	16	24.55	160	Promega	ThermoT4/1x/Amp/2x/T4Buf/1dNTP/0.5NAD/30min
T4/Amp	16	43.86	160	Promega	ThermoT4/1x/Amp/2x/T4Buf/1dNTP/0.5NAD/30min
T4/Amp	16	36.82	160	Promega	ThermoT4/1x/Amp/2x/T4Buf/1dNTP/0.5NAD/30min
T4/Amp	16	23.06	160	Promega	ThermoT4/1x/Amp/2x/T4Buf/1dNTP/0.5NAD/30min
T4/Amp	18	34.2	160	Promega	ThermoT4/1x/Amp/2x/T4Buf/1dNTP/0.5NAD/60min
T4/Amp	20	33.24	160	Promega	ThermoT4/1x/Amp/2x/T4Buf/1dNTP/0.5NAD/PEG	35.73	3.13177
T4/Amp	20	40.28	160	Promega	ThermoT4/1x/Amp/2x/T4Buf/1dNTP/0.5NAD/PEG
T4/Amp	20	33.02	160	Promega	ThermoT4/1x/Amp/2x/T4Buf/1dNTP/0.5NAD/PEG
T4/Amp	20	34.51	50	Promega	ThermoT4/1x/Amp/2x/T4Buf/1dNTP/0.5NAD/PEG
T4/Amp	20	37.6	50	Promega	ThermoT4/1x/Amp/2x/T4Buf/1dNTP/0.5NAD/PEG
T4/Amp	21	36.1	160	Promega	ThermoT4/1x/Amp/4x/T4Buf/1dNTP/0.5NAD	36.07	5.15507
T4/Amp	21	41.21	160	Promega	ThermoT4/1x/Amp/4x/T4Buf/1dNTP/0.5NAD
T4/Amp	21	30.9	160	Promega	ThermoT4/1x/Amp/4x/T4Buf/1dNTP/0.5NAD
T4/Amp	57	18.07	160	Promega	ThermoT4/1x/Amp/2x/T4Buf/1dNTP/PreCRMix
T4/Amp	58	15.81	160	Promega	ThermoT4/3x/Amp/6x/T4Buf/1dNTP/PreCRMix
