# Supplementary material for: Direct transposition of native DNA for sensitive multimodal single-molecule sequencing
Source: Nat Genet. 2024 May 9;56(6):1300–9. doi: 10.1038/s41588-024-01748-0 (PMC11176058; doi:10.1038/s41588-024-01748-0)
Supplement: Supplementary file 5 — Supplementary Table 3 Summary and sequencing characteristics of the SMRT-Tag, SAMOSA-Tag and TPK2.0 libraries generated in this study [file 41588_2024_1748_MOESM5_ESM.xlsx]

## Sheet: Supp_Table_3
file_name	sample_name_experimental			barcode_sequence	input_source	method	samosa_status	EcoGII_condition	tn5_dilution_normalized_to_160ng	pmol_tn5_monomer	tn5_temp	tn5_incubation	repair_condition	exo_digest_condition_normalized_to_160ng	library_size_selection	mean_barcode_score	n_reads	mean	sd	median	mode	estimated_input_nuclei	Rxn_input_mass	tag_efficiency	repair_efficiency	exo_efficiency ("repair efficiency")		overall_efficiency	library_mass		sequencing_type	sequencing_polymerase	Loading_OPLC (pM)	P1	CCS_conversion_rate	n_aligned_reads_to_reference	alignment_rate	n_relevant_aligned_reads_to_reference	relevant_alignment_rate	bp_sequenced	total_coverage (bp sequenced / genome size)	total_coverage_per_pool (bp sequenced / genome size)		individual_library_attomol	individual_library_max_OPLC (pM)		bam_file	ipd_full_file	ipd_zmwinfo_file
HG002_PR27_1_16	PR27 1:16			CGGAAGAAAGATGTGTATAAGAGACAG	Coriell HG002	SMRT-Tag			1:16	0.5875	55C	30min	Phu/Taq, 60min	100U exo3, 37ºC, 60min	1.2X ProNex	97	2220628	1895.47	1633.45	1504	697		260	0.883	0.742	0.312		0.204	53.17		pooled SMRT-cell	2.1	234	0.898	0.573	2219963	1	2219963	1	4.20787e+09	1.403	2.481		43155	375		SMRT-Tag.A08.demux2.HG002_PR27--HG002_PR27.bam
HG002_PR28_1_8	PR28 1:8			GTGTGGAAAGATGTGTATAAGAGACAG	Coriell HG002	SMRT-Tag			1:8	1.175	55C	30min	Phu/Taq, 60min	100U exo3, 37ºC, 60min	1.2X ProNex	97	1894291	1708.25	1563.31	1302	600		171.75	0.8	0.883	0.293		0.207	35.52		pooled SMRT-cell	2.1				1893597	1	1893597	1	3.23474e+09	1.078			31985.4	278		SMRT-Tag.A08.demux2.HG002_PR28--HG002_PR28.bam
HG002_PR12_1_16	PR12 1:16			AGGCTATAAGATGTGTATAAGAGACAG	Coriell HG002	SMRT-Tag			1:16	0.5875	55C	30min	Phu/Taq, 60min	50U exo3, 37ºC, 60min	1.2X ProNex	96	187989	2640.11	1442.55	2414	2361		160	0.878	0.857	0.395		0.297	47.52		pooled SMRT-cell	2.1	347	0.195	0.564	187929	1	187929	1	4.96153e+08	0.165	0.657		27691.2	241		SMRT-Tag.A09.demux2.HG002_PR12--HG002_PR12.bam
HG002_PR27_1_16	PR27 1:8			CGGAAGAAAGATGTGTATAAGAGACAG	Coriell HG002	SMRT-Tag			1:16	0.5875	55C	30min	Phu/Taq, 60min	50U exo3, 37ºC, 60min	1.2X ProNex	95	233293	2608.66	1502.25	2373	2066		160	0.84	0.906	0.514		0.392	62.64		pooled SMRT-cell	2.1				233198	1	233198	1	6.08335e+08	0.203			36942	321		SMRT-Tag.A09.demux2.HG002_PR27--HG002_PR27.bam
HG002_PR29_1_8	PR29 1:16			TGCGACAAAGATGTGTATAAGAGACAG	Coriell HG002	SMRT-Tag			1:8	0.5875	55C	30min	Phu/Taq, 60min	50U exo3, 37ºC, 60min	1.2X ProNex	97	102912	1864.96	958.896	1750	1257		80	0.906	0.946	0.362		0.311	24.84		pooled SMRT-cell	2.1				102840	0.999	102840	1	1.91792e+08	0.064			20491.3	178		SMRT-Tag.A09.demux2.HG002_PR29--HG002_PR29.bam
HG002_PR30_1_8	PR30 1:16			GCAGCTAAAGATGTGTATAAGAGACAG	Coriell HG002	SMRT-Tag			1:8	0.5875	55C	30min	Phu/Taq, 60min	50U exo3, 37ºC, 60min	1.2X ProNex	98	132077	2103.47	1251.7	1928	1757		80	1.002	0.729	0.635		0.464	37.15		pooled SMRT-cell	2.1				132008	0.999	132008	1	2.77675e+08	0.093			27172.7	236		SMRT-Tag.A09.demux2.HG002_PR30--HG002_PR30.bam
HG002_PR31_1_8	PR31 1:16			CCTTAGGAAGATGTGTATAAGAGACAG	Coriell HG002	SMRT-Tag			1:8	0.5875	55C	30min	Phu/Taq, 60min	50U exo3, 37ºC, 60min	1.2X ProNex	98	128607	1959.09	1132.95	1803	1510		80	0.93	0.894	0.399		0.332	26.57		pooled SMRT-cell	2.1				128559	1	128559	1	2.51859e+08	0.084			20863.6	181		SMRT-Tag.A09.demux2.HG002_PR31--HG002_PR31.bam
HG002_PR32_1_8	PR32 1:16			ACAACGGAAGATGTGTATAAGAGACAG	Coriell HG002	SMRT-Tag			1:8	0.5875	55C	30min	Phu/Taq, 60min	50U exo3, 37ºC, 60min	1.2X ProNex	97	69933	2074.2	1232.54	1901	1609		80	0.963	0.718	0.453		0.313	25.06		pooled SMRT-cell	2.1				69887	0.999	69887	1	1.4496e+08	0.048			18584.3	162		SMRT-Tag.A09.demux2.HG002_PR32--HG002_PR32.bam
PreCR_test_lib_pool	HMW 24385 + HMW 24149, PreCR			CGGAAGAAAGATGTGTATAAGAGACAG	HMW 24385	SMRT-Tag			1:64	0.146875	55C	30min	Phu/Taq + PreCR	100U exo3, 37ºC, 60min	3.1X 35%-AmpurePB, HMW fraction	96	187069	5859.43	3209.84	5069	4061		160	0.809	0.733	0.181		0.108	17.17		pooled SMRT-cell	2.2	55	0.428	0.456	NA	NA	NA	NA	NA	NA	NA		4508.18	39		NA
HG002_2	HMW 24385			GTGTGGAAAGATGTGTATAAGAGACAG	HMW 24385	SMRT-Tag			1:64	0.0734375	55C	30min	Phu/Taq	100U exo3, 37ºC, 60min	3.1X 35%-AmpurePB, HMW fraction	96	159603	6801.22	3685.51	5836	5254		80	0.81	0.693	0.229		0.129	10.28		pooled SMRT-cell	2.2				159601	1	159601	1	1.08548e+09	0.362	3.042		2325.7	20		SMRT-Tag.A16.demux2.HG002_PR28--HG002_PR28.bam
HG002_3	HMW 24385, PreCR			TGCGACAAAGATGTGTATAAGAGACAG	HMW 24385	SMRT-Tag			1:64	0.0734375	55C	30min	Phu/Taq + PreCR	100U exo3, 37ºC, 60min	3.1X 35%-AmpurePB, HMW fraction	96	100485	5877.46	2734.92	5241	4964		80	0.879	0.631	0.212		0.117	9.39		pooled SMRT-cell	2.2				100480	1	100480	1	5.90567e+08	0.197			2457.6	21		SMRT-Tag.A16.demux2.HG002_PR29--HG002_PR29.bam
HG003_1	HMW 24149			CGATTCGAAGATGTGTATAAGAGACAG	HMW 24149	SMRT-Tag			1:64	0.0734375	55C	30min	Phu/Taq	100U exo3, 37ºC, 60min	3.1X 35%-AmpurePB, HMW fraction	96	281119	6327.51	3070.18	5579	4344		80	0.933	0.695	0.319		0.207	16.56		pooled SMRT-cell	2.2				281111	1	281111	1	1.77873e+09	0.593			4026.4	35		SMRT-Tag.A16.demux2.HG003_PR33--HG003_PR33.bam
HG003_2	HMW 24149			CACAGTGAAGATGTGTATAAGAGACAG	HMW 24149	SMRT-Tag			1:64	0.0734375	55C	30min	Phu/Taq	100U exo3, 37ºC, 60min	3.1X 35%-AmpurePB, HMW fraction	96	268073	6720.8	3392.51	5866	4707		80	0.9	0.784	0.281		0.198	15.84		pooled SMRT-cell	2.2				268071	1	268071	1	1.80165e+09	0.601			3625.9	32		SMRT-Tag.A16.demux2.HG003_PR34--HG003_PR34.bam
HG004_1	HMW 24143			GCAGCTAAAGATGTGTATAAGAGACAG	HMW 24143	SMRT-Tag			1:64	0.0734375	55C	30min	Phu/Taq	100U exo3, 37ºC, 60min	3.1X 35%-AmpurePB, HMW fraction	97	358086	7037.74	4053.64	5944	4534		80	1.02	0.706	0.543		0.391	31.25		pooled SMRT-cell	2.2				358081	1	358081	1	2.52008e+09	0.84			6830.9	59		SMRT-Tag.A16.demux2.HG004_PR30--HG004_PR30.bam
HG004_2	HMW 24143			CCTTAGGAAGATGTGTATAAGAGACAG	HMW 24143	SMRT-Tag			1:64	0.0734375	55C	30min	Phu/Taq	100U exo3, 37ºC, 60min	3.1X 35%-AmpurePB, HMW fraction	96	139877	7655.82	4565.56	6386	5165		80	1.053	0.67	0.276		0.194	15.55		pooled SMRT-cell	2.2				139875	1	139875	1	1.07086e+09	0.357			3125.2	27		SMRT-Tag.A16.demux2.HG004_PR31--HG004_PR31.bam
HG004_3	HMW 24143, PreCR			ACAACGGAAGATGTGTATAAGAGACAG	HMW 24143	SMRT-Tag			1:64	0.0734375	55C	30min	Phu/Taq + PReCR	100U exo3, 37ºC, 60min	3.1X 35%-AmpurePB, HMW fraction	96	41506	6739.74	3461	5866	4425		80	1.164	0.56	0.188		0.122	9.79		pooled SMRT-cell	2.2				41503	1	41503	1	2.79719e+08	0.093			2235.2	19		SMRT-Tag.A16.demux2.HG004_PR32--HG004_PR32.bam
HG002_PR27	HG002-PR27			CGGAAGAAAGATGTGTATAAGAGACAG	HMW 24385	SMRT-Tag			1:128	0.0734375	55C	30min	Phu/Taq	100U exo3, 37ºC, 60min	3.1X 35%-AmpurePB, HMW fraction	94	43223	9114.66	5460.65	7686	7786		160	0.771	0.579	0.218		0.097	15.54		pooled SMRT-cell	2.2	194	0.34	0.379	43223	1	43223	1	393962979	0.131	2.719		2622.2	23		SMRT-Tag.A17.demux2.HG002_PR27--HG002_PR27.bam
HG002_PR28	HG002-PR28			GTGTGGAAAGATGTGTATAAGAGACAG	HMW 24385	SMRT-Tag			1:128	0.0734375	55C	30min	Phu/Taq	100U exo3, 37ºC, 60min	3.1X 35%-AmpurePB, HMW fraction	95	90857	8522.63	5069.84	7178	5771		160	0.803	0.805	0.175		0.113	18.12		pooled SMRT-cell	2.2				90857	1	90857	1	774340888	0.258			3271.8	28		SMRT-Tag.A17.demux2.HG002_PR28--HG002_PR28.bam
HG002_PR29	HG002-PR29			TGCGACAAAGATGTGTATAAGAGACAG	HMW 24385	SMRT-Tag			1:128	0.0734375	55C	30min	Phu/Taq	100U exo3, 37ºC, 60min	3.1X 35%-AmpurePB, HMW fraction	95	93859	8656.54	5106.13	7335	5546		160	0.81	0.736	0.219		0.13	20.87		pooled SMRT-cell	2.2				93855	1	93855	1	8.1246e+08	0.271			3708.4	32		SMRT-Tag.A17.demux2.HG002_PR29--HG002_PR29.bam
HG002_PR30	HG002-PR30			GCAGCTAAAGATGTGTATAAGAGACAG	HMW 24385	SMRT-Tag			1:128	0.0734375	55C	30min	Phu/Taq	100U exo3, 37ºC, 60min	3.1X 35%-AmpurePB, HMW fraction	95	51384	8911.58	5381.12	7491	4785		160	0.793	0.686	0.199		0.109	17.36		pooled SMRT-cell	2.2				51384	1	51384	1	457912834	0.153			2997.5	26		SMRT-Tag.A17.demux2.HG002_PR30--HG002_PR30.bam
HG002_PR31	HG002-PR31			CCTTAGGAAGATGTGTATAAGAGACAG	HMW 24385	SMRT-Tag			1:128	0.0734375	55C	30min	Phu/Taq	100U exo3, 37ºC, 60min	3.1X 35%-AmpurePB, HMW fraction	96	367647	7774	4275.12	6708	4888		160	0.956	0.672	0.271		0.174	27.87		pooled SMRT-cell	2.2				367643	1	367643	1	2.85806e+09	0.953			5515.9	48		SMRT-Tag.A17.demux2.HG002_PR31--HG002_PR31.bam
HG002_PR32	HG002-PR32			ACAACGGAAGATGTGTATAAGAGACAG	HMW 24385	SMRT-Tag			1:128	0.0734375	55C	30min	Phu/Taq	100U exo3, 37ºC, 60min	3.1X 35%-AmpurePB, HMW fraction	92	11230	9361.13	5784.18	7781	5522		160	0.846	0.63	0.166		0.089	14.16		pooled SMRT-cell	2.2				11229	1	11229	1	1.05116e+08	0.035			2327.9	20		SMRT-Tag.A17.demux2.HG002_PR32--HG002_PR32.bam
HG002_PR33	HG002-PR33			CGATTCGAAGATGTGTATAAGAGACAG	HMW 24385	SMRT-Tag			1:128	0.0734375	55C	30min	Phu/Taq	100U exo3, 37ºC, 60min	3.1X 35%-AmpurePB, HMW fraction	93	13578	9287.24	5691.5	7772.5	7629		160	0.838	0.543	0.173		0.079	12.61		pooled SMRT-cell	2.2				13578	1	13578	1	126102184	0.042			2089.1	18		SMRT-Tag.A17.demux2.HG002_PR33--HG002_PR33.bam
HG002_PR34	HG002-PR34			CACAGTGAAGATGTGTATAAGAGACAG	HMW 24385	SMRT-Tag			1:128	0.0734375	55C	30min	Phu/Taq	100U exo3, 37ºC, 60min	3.1X 35%-AmpurePB, HMW fraction	96	328114	8016.84	4516.34	6877	5333		160	0.81	0.746	0.249		0.15	24.06		pooled SMRT-cell	2.2				328113	1	328113	1	2.63043e+09	0.877			4618.1	40		SMRT-Tag.A17.demux2.HG002_PR34--HG002_PR34.bam
HG002_PR35_long	HG002-PR35			CGGAAGAAAGATGTGTATAAGAGACAG	HMW 24385	SMRT-Tag			1:96	0.0734375	55C	30min	Phu/Taq	100U exo3, 37ºC, 60min	3.1X 35%-AmpurePB, HMW fraction	96	359117	5833.98	3128.44	5058	3848		120	0.965	0.909	0.208		0.183	16.89		pooled SMRT-cell	2.2	109	0.464	0.498	359114	1	359114	1	2.09506e+09	0.698	3.551		4453.5	39		SMRT-Tag.A18.long.demux2.HG002_PR35--HG002_PR35.bam
HG002_PR36_long	HG002-PR36			GTGTGGAAAGATGTGTATAAGAGACAG	HMW 24385	SMRT-Tag			1:96	0.0734375	55C	30min	Phu/Taq	100U exo3, 37ºC, 60min	3.1X 35%-AmpurePB, HMW fraction	96	289285	5728.17	2981.09	5005	3747		120	0.89	0.897	0.179		0.143	13.18		pooled SMRT-cell	2.2				289281	1	289281	1	1.65705e+09	0.552			3539.2	31		SMRT-Tag.A18.long.demux2.HG002_PR36--HG002_PR36.bam
HG002_PR37_long	HG002-PR37			TGCGACAAAGATGTGTATAAGAGACAG	HMW 24385	SMRT-Tag			1:96	0.0734375	55C	30min	Phu/Taq	100U exo3, 37ºC, 60min	3.1X 35%-AmpurePB, HMW fraction	96	279422	5882.03	3120.64	5108	4916		120	0.943	0.94	0.152		0.135	12.44		pooled SMRT-cell	2.2				279420	1	279420	1	1.64356e+09	0.548			3252.6	28		SMRT-Tag.A18.long.demux2.HG002_PR37--HG002_PR37.bam
HG002_PR38_long	HG002-PR38			GCAGCTAAAGATGTGTATAAGAGACAG	HMW 24385	SMRT-Tag			1:96	0.0734375	55C	30min	Phu/Taq	100U exo3, 37ºC, 60min	3.1X 35%-AmpurePB, HMW fraction	96	423416	5845.01	3099.88	5084	3997		120	0.93	1.05	0.248		0.242	22.39		pooled SMRT-cell	2.2				423411	1	423411	1	2.47484e+09	0.825			5893.1	51		SMRT-Tag.A18.long.demux2.HG002_PR38--HG002_PR38.bam
HG002_PR39_long	HG002-PR39			CCTTAGGAAGATGTGTATAAGAGACAG	HMW 24385	SMRT-Tag			1:96	0.0734375	55C	30min	Phu/Taq	100U exo3, 37ºC, 60min	3.1X 35%-AmpurePB, HMW fraction	60	24	5699.67	2145.75	5363.5	7801		120	0.748	0.766	0.096		0.055	5.08		pooled SMRT-cell	2.2				24	1	24	1	136792	0			1371	12		SMRT-Tag.A18.long.demux2.HG002_PR39--HG002_PR39.bam
HG002_PR40_long	HG002-PR40			ACAACGGAAGATGTGTATAAGAGACAG	HMW 24385	SMRT-Tag			1:96	0.0734375	55C	30min	Phu/Taq	100U exo3, 37ºC, 60min	3.1X 35%-AmpurePB, HMW fraction	96	168255	5972.28	2975.55	5268	4221		120	0.988	0.804	0.174		0.138	12.79		pooled SMRT-cell	2.2				168249	1	168249	1	1.00483e+09	0.335			3295.7	29		SMRT-Tag.A18.long.demux2.HG002_PR40--HG002_PR40.bam
HG002_PR41_long	HG002-PR41			CGATTCGAAGATGTGTATAAGAGACAG	HMW 24385	SMRT-Tag			1:96	0.0734375	55C	30min	Phu/Taq	100U exo3, 37ºC, 60min	3.1X 35%-AmpurePB, HMW fraction	96	174362	6117.45	3127.62	5339	4838		120	0.88	0.918	0.167		0.135	12.49		pooled SMRT-cell	2.2				174358	1	174358	1	1.06663e+09	0.356			3140.3	27		SMRT-Tag.A18.long.demux2.HG002_PR41--HG002_PR41.bam
HG002_PR42_long	HG002-PR42			CACAGTGAAGATGTGTATAAGAGACAG	HMW 24385	SMRT-Tag			1:96	0.0734375	55C	30min	Phu/Taq	100U exo3, 37ºC, 60min	3.1X 35%-AmpurePB, HMW fraction	97	115627	6137.72	3285.48	5318	3743		120	0.738	0.87	0.259		0.166	15.35		pooled SMRT-cell	2.2				115623	1	115623	1	7.09661e+08	0.237			3848.2	33		SMRT-Tag.A18.long.demux2.HG002_PR42--HG002_PR42.bam
HG002_PR35_short	HG002-PR35			CGGAAGAAAGATGTGTATAAGAGACAG	HMW 24385	SMRT-Tag			as in HG002_PR35_long	as in HG002_PR35_long	as in HG002_PR35_long	as in HG002_PR35_long	as in HG002_PR35_long	as in HG002_PR35_long	3.1X 35%-AmpurePB, LMW fraction	97	398943	1936.47	921.036	1881	1787								5.04		pooled SMRT-cell	2.1	83	0.3725	0.592	398862	1	398862	1	7.72385e+08	0.257	1.15		4007.6	35		SMRT-Tag.A18.short.demux2.HG002_PR35--HG002_PR35.bam
HG002_PR36_short	HG002-PR36			GTGTGGAAAGATGTGTATAAGAGACAG	HMW 24385	SMRT-Tag			as in HG002_PR36_long	as in HG002_PR36_long	as in HG002_PR36_long	as in HG002_PR36_long	as in HG002_PR36_long	as in HG002_PR36_long	3.1X 35%-AmpurePB, LMW fraction	97	291232	2025.56	923.15	1977	1997								3.94		pooled SMRT-cell	2.1				291177	1	291177	1	5.89796e+08	0.197			2989.6	26		SMRT-Tag.A18.short.demux2.HG002_PR36--HG002_PR36.bam
HG002_PR37_short	HG002-PR37			TGCGACAAAGATGTGTATAAGAGACAG	HMW 24385	SMRT-Tag			as in HG002_PR37_long	as in HG002_PR37_long	as in HG002_PR37_long	as in HG002_PR37_long	as in HG002_PR37_long	as in HG002_PR37_long	3.1X 35%-AmpurePB, LMW fraction	97	253363	2040.6	935.495	1987	1817								3.71		pooled SMRT-cell	2.1				253320	1	253320	1	5.16925e+08	0.172			2800.5	24		SMRT-Tag.A18.short.demux2.HG002_PR37--HG002_PR37.bam
HG002_PR38_short	HG002-PR38			GCAGCTAAAGATGTGTATAAGAGACAG	HMW 24385	SMRT-Tag			as in HG002_PR38_long	as in HG002_PR38_long	as in HG002_PR38_long	as in HG002_PR38_long	as in HG002_PR38_long	as in HG002_PR38_long	3.1X 35%-AmpurePB, LMW fraction	97	423351	1997	929.138	1944	2043								6.69		pooled SMRT-cell	2.1				423263	1	423263	1	8.45258e+08	0.282			5152.1	45		SMRT-Tag.A18.short.demux2.HG002_PR38--HG002_PR38.bam
HG002_PR39_short	HG002-PR39			CCTTAGGAAGATGTGTATAAGAGACAG	HMW 24385	SMRT-Tag			as in HG002_PR39_long	as in HG002_PR39_long	as in HG002_PR39_long	as in HG002_PR39_long	as in HG002_PR39_long	as in HG002_PR39_long	3.1X 35%-AmpurePB, LMW fraction	61	23	2139.57	790.522	2228	2807								1.52		pooled SMRT-cell	2.1				23	1	23	1	49210	0			1090.9	9		SMRT-Tag.A18.short.demux2.HG002_PR39--HG002_PR39.bam
HG002_PR40_short	HG002-PR40			ACAACGGAAGATGTGTATAAGAGACAG	HMW 24385	SMRT-Tag			as in HG002_PR40_long	as in HG002_PR40_long	as in HG002_PR40_long	as in HG002_PR40_long	as in HG002_PR40_long	as in HG002_PR40_long	3.1X 35%-AmpurePB, LMW fraction	96	122839	2175.72	944.521	2128	2336								3.82		pooled SMRT-cell	2.1				122819	1	122819	1	2.6722e+08	0.089			2702.2	23		SMRT-Tag.A18.short.demux2.HG002_PR40--HG002_PR40.bam
HG002_PR41_short	HG002-PR41			CGATTCGAAGATGTGTATAAGAGACAG	HMW 24385	SMRT-Tag			as in HG002_PR41_long	as in HG002_PR41_long	as in HG002_PR41_long	as in HG002_PR41_long	as in HG002_PR41_long	as in HG002_PR41_long	3.1X 35%-AmpurePB, LMW fraction	96	124398	2182.05	958.078	2134	2050								3.73		pooled SMRT-cell	2.1				124376	1	124376	1	2.71395e+08	0.09			2629.7	23		SMRT-Tag.A18.short.demux2.HG002_PR41--HG002_PR41.bam
HG002_PR42_short	HG002-PR42			CACAGTGAAGATGTGTATAAGAGACAG	HMW 24385	SMRT-Tag			as in HG002_PR42_long	as in HG002_PR42_long	as in HG002_PR42_long	as in HG002_PR42_long	as in HG002_PR42_long	as in HG002_PR42_long	3.1X 35%-AmpurePB, LMW fraction	97	87965	2138.71	969.145	2089	2197								4.59		pooled SMRT-cell	2.1				87942	1	87942	1	1.88082e+08	0.063			3298.8	29		SMRT-Tag.A18.short.demux2.HG002_PR42--HG002_PR42.bam
Promega_pool_PR36	50ng rep1-4 pool, cleanup-pool			GTGTGGAAAGATGTGTATAAGAGACAG	Promega Female Genomic DNA	SMRT-Tag			1:16	0.734375	55C	30min	Pooled Phu/Taq	133.3U exo3, 37ºC, 60min	None	97	13964	2445.67	2019.51	1809	852		200					0.455	90.9		spike-in	2.1	NA	NA	NA	13959	1	13959	1	3.41392e+07	0.011	0.027		57181	497		SMRT-Tag.A24.demux.Promega_pool_PR36--v31_pool_PR36.bam
Promega_pool_PR37				TGCGACAAAGATGTGTATAAGAGACAG												97	9527	2005.95	1876.46	1349	859															9524	1	9524	1	1.91047e+07	0.006						SMRT-Tag.A24.demux.Promega_pool_PR37--v31_pool_PR37.bam
Promega_pool_PR38				GCAGCTAAAGATGTGTATAAGAGACAG												98	16029	1164.05	1018.42	829	795															16025	1	16025	1	1.86539e+07	0.006						SMRT-Tag.A24.demux.Promega_pool_PR38--v31_pool_PR38.bam
Promega_pool_PR39				CCTTAGGAAGATGTGTATAAGAGACAG												98	7621	1194.34	835.765	904	851															7616	0.999	7616	1	9.09606e+06	0.003						SMRT-Tag.A24.demux.Promega_pool_PR39--v31_pool_PR39.bam
HG002_40ng	KW_expt2_v1_55C_64x_rep1			ATCCTGCAAGATGTGTATAAGAGACAG	HMW 24385	SMRT-Tag			1:64	0.0367188	55C	30min	Phu/Taq	12.5U exo3, 37ºC, 60min	None	96	2736674	2672.83	1614.64	2321	1862		40					0.275	11		single SMRTcell	2.1	37	0.628	0.57	2736202	1	2736202	1	7.3134e+09	2.438	2.438		6331.5	55		SMRT-Tag.A31.demux.HG002_40ng--HG002_40ng.bam
HG002_40ng_37C_128x_rep1	KW_expt2_v1_37C_128x_rep1			GTGTGGAAAGATGTGTATAAGAGACAG	HMW 24385	SMRT-Tag			1:128	0.0183594	37C	30min	Phu/Taq	12.5U exo3, 37ºC, 60min	None	96	26247	5082.84	3430.2	4263	3787		40					0.197	7.88		spike-in	2.1	NA	NA	NA	102551	1	102551	1	5.2125e+08	0.174	0.691		2385.1	21		SMRT-Tag.A32.demux.HG002_40ng_37C_128x_rep1--HG002_40ng_37C_128x_rep1.bam
HG002_40ng_37C_128x_rep2	KW_expt2_v1_37C_128x_rep2			ACAACGGAAGATGTGTATAAGAGACAG	HMW 24385	SMRT-Tag			1:128	0.0183594	37C	30min	Phu/Taq	12.5U exo3, 37ºC, 60min	None	96	18850	4576.05	3101.59	3863.5	2575		40					0.139	5.56		spike-in	2.1				53953	1	53953	1	2.46892e+08	0.082			1869.3	16		SMRT-Tag.A32.demux.HG002_40ng_37C_128x_rep2--HG002_40ng_37C_128x_rep2.bam
HG002_40ng_37C_2048x_rep1	KW_expt2_v1_37C_2048x_rep1			GCAGCTAAAGATGTGTATAAGAGACAG	HMW 24385	SMRT-Tag			1:2048	0.00114746	37C	30min	Phu/Taq	12.5U exo3, 37ºC, 60min	None	90	1672	6558.92	5127.2	5116.5	866		40					0.095	3.8		spike-in	2.1				26245	1	26245	1	1.72139e+08	0.057			891.3	8		SMRT-Tag.A32.demux.HG002_40ng_37C_2048x_rep1--HG002_40ng_37C_2048x_rep1.bam
HG002_40ng_37C_2048x_rep2	KW_expt2_v1_37C_2048x_rep2			CACAGTGAAGATGTGTATAAGAGACAG	HMW 24385	SMRT-Tag			1:2048	0.00114746	37C	30min	Phu/Taq	12.5U exo3, 37ºC, 60min	None	91	1909	6523.49	4888.21	5185	6222		40					0.112	4.48		spike-in	2.1				18845	1	18845	1	1.22935e+08	0.041			1056.5	9		SMRT-Tag.A32.demux.HG002_40ng_37C_2048x_rep2--HG002_40ng_37C_2048x_rep2.bam
HG002_40ng_37C_512x_rep1	KW_expt2_v1_37C_512x_rep1			TGCGACAAAGATGTGTATAAGAGACAG	HMW 24385	SMRT-Tag			1:512	0.00458984	37C	30min	Phu/Taq	12.5U exo3, 37ºC, 60min	None	94	7025	6116.33	4512.14	4852	4462		40					0.113	4.52		spike-in	2.1				7023	1	7023	1	4.2955e+07	0.014			1136.9	10		SMRT-Tag.A32.demux.HG002_40ng_37C_512x_rep1--HG002_40ng_37C_512x_rep1.bam
HG002_40ng_37C_512x_rep2	KW_expt2_v1_37C_512x_rep2			CGATTCGAAGATGTGTATAAGAGACAG	HMW 24385	SMRT-Tag			1:512	0.00458984	37C	30min	Phu/Taq	12.5U exo3, 37ºC, 60min	None	96	22517	4682.46	3166.7	3921	2534		40					0.188	7.52		spike-in	2.1				22512	1	22512	1	1.05411e+08	0.035			2470.8	21		SMRT-Tag.A32.demux.HG002_40ng_37C_512x_rep2--HG002_40ng_37C_512x_rep2.bam
HG002_40ng_37C_64x_rep1	KW_expt2_v1_37C_64x_rep1			CGGAAGAAAGATGTGTATAAGAGACAG	HMW 24385	SMRT-Tag			1:64	0.0367188	37C	30min	Phu/Taq	12.5U exo3, 37ºC, 60min	None	97	102582	3279.73	2040.33	2912.5	2547		40					0.189	7.56		spike-in	2.1				1671	0.999	1671	1	5.48043e+06	0.002			3546.3	31		SMRT-Tag.A32.demux.HG002_40ng_37C_64x_rep1--HG002_40ng_37C_64x_rep1.bam
HG002_40ng_37C_64x_rep2	KW_expt2_v1_37C_64x_rep2			CCTTAGGAAGATGTGTATAAGAGACAG	HMW 24385	SMRT-Tag			1:64	0.0367188	37C	30min	Phu/Taq	12.5U exo3, 37ºC, 60min	None	97	53966	3665.66	2400.94	3173	3072		40					0.203	8.12		spike-in	2.1				1909	1	1909	1	6.99774e+06	0.002			3407.9	30		SMRT-Tag.A32.demux.HG002_40ng_37C_64x_rep2--HG002_40ng_37C_64x_rep2.bam
HG002_40ng_55C_128x_rep1	KW_expt2_v1_55C_128x_rep1			ACGCCATAAGATGTGTATAAGAGACAG	HMW 24385	SMRT-Tag			1:128	0.0183594	55C	30min	Phu/Taq	12.5U exo3, 37ºC, 60min	None	96	66097	3468.01	2132.89	3077	2467		40					0.241	9.64		spike-in	2.1				53381	1	53381	1	1.85126e+08	0.062			4276.4	37		SMRT-Tag.A32.demux.HG002_40ng_55C_128x_rep1--HG002_40ng_55C_128x_rep1.bam
HG002_40ng_55C_128x_rep2	KW_expt2_v1_55C_128x_rep2			TAGAGAGGAGATGTGTATAAGAGACAG	HMW 24385	SMRT-Tag			1:128	0.0183594	55C	30min	Phu/Taq	12.5U exo3, 37ºC, 60min	None	96	38302	4301.59	2873.14	3666	3152		40					0.241	9.64		spike-in	2.1				66076	1	66076	1	2.84232e+08	0.095			3447.7	30		SMRT-Tag.A32.demux.HG002_40ng_55C_128x_rep2--HG002_40ng_55C_128x_rep2.bam
HG002_40ng_55C_2048x_rep1	KW_expt2_v1_55C_2048x_rep1			GGCTTGTAAGATGTGTATAAGAGACAG	HMW 24385	SMRT-Tag			1:2048	0.00114746	55C	30min	Phu/Taq	12.5U exo3, 37ºC, 60min	None	91	1760	6311.69	4640.04	5015.5	3385		40					0.066	2.64		spike-in	2.1				38291	1	38291	1	2.41681e+08	0.081			643.5	6		SMRT-Tag.A32.demux.HG002_40ng_55C_2048x_rep1--HG002_40ng_55C_2048x_rep1.bam
HG002_40ng_55C_2048x_rep2	KW_expt2_v1_55C_2048x_rep2			TTATGCGGAGATGTGTATAAGAGACAG	HMW 24385	SMRT-Tag			1:2048	0.00114746	55C	30min	Phu/Taq	12.5U exo3, 37ºC, 60min	None	88	1246	6519.98	5019.73	5085	7445		40					0.102	4.08		spike-in	2.1				20	1	20	1	130400	0			962.7	8		SMRT-Tag.A32.demux.HG002_40ng_55C_2048x_rep2--HG002_40ng_55C_2048x_rep2.bam
HG002_40ng_55C_512x_rep2	KW_expt2_v1_55C_512x_rep2			GTTACAGGAGATGTGTATAAGAGACAG	HMW 24385	SMRT-Tag			1:512	0.00458984	55C	30min	Phu/Taq	12.5U exo3, 37ºC, 60min	None	95	28754	4534.25	2995.15	3849	1831		40					0.184	7.36		spike-in	2.1				28751	1	28751	1	1.30364e+08	0.043			2497.2	22		SMRT-Tag.A32.demux.HG002_40ng_55C_512x_rep2--HG002_40ng_55C_512x_rep2.bam
HG002_40ng_55C_64x_rep2	KW_expt2_v1_55C_64x_rep2			TTGGTCAGAGATGTGTATAAGAGACAG	HMW 24385	SMRT-Tag			1:64	0.0367188	55C	30min	Phu/Taq	12.5U exo3, 37ºC, 60min	None	96	53389	3989.4	2605.47	3436	2561		40					0.207	8.28		spike-in	2.1				1760	1	1760	1	7.02134e+06	0.002			3193.1	28		SMRT-Tag.A32.demux.HG002_40ng_55C_64x_rep2--HG002_40ng_55C_64x_rep2.bam
OS152_PR12_minusM	OS152_PR12_minusM			AGGCTATAAGATGTGTATAAGAGACAG	OS152 Cells	SAMOSA-Tag	minusM	10uL EcoGII + 1uL SAM spike-in	2:1	18.8	55C	60min	T4/Amp/PEG	100U exo3, 37ºC, 60min	1.2X ProNex	98	92073	3322.89	2702.57	2435	1188	139500	167.4	1	0.774	0.183		0.142	23.73		spike-in	2.2	NA	NA	NA	91974	0.999	91974	0.999	3.05619e+08	0.102	0.749		10985.5	96		SAMOSA-Tag.subread.OS152_PR12_minusM--OS152_PR12_minusM.bam	SAMOSA-Tag.OS152_PR12_minusM_full.pickle	SAMOSA-Tag.OS152_PR12_minusM_zmwinfo.pickle
OS152_PR30_minusM	OS152_PR30_minusM			GCAGCTAAAGATGTGTATAAGAGACAG	OS152 Cells	SAMOSA-Tag	minusM	10uL EcoGII + 1uL SAM spike-in	2:1	18.8	55C	60min	T4/Amp/PEG	100U exo3, 37ºC, 60min	1.2X ProNex	98	537214	4006.68	3640.13	2827	1149	130000	156	1	0.908	0.453		0.411	64.15		spike-in	2.2				536722	0.999	536722	0.999	2.15047e+09	0.123			24630.2	214		SAMOSA-Tag.subread.OS152_PR30_minusM--OS152_PR30_minusM.bam	SAMOSA-Tag.OS152_PR30_minusM_full.pickle	SAMOSA-Tag.OS152_PR30_minusM_zmwinfo.pickle
OS152_PR31_minusM	OS152_PR31_minusM			CCTTAGGAAGATGTGTATAAGAGACAG	OS152 Cells	SAMOSA-Tag	minusM	10uL EcoGII + 1uL SAM spike-in	2:1	18.8	55C	60min	T4/Amp/PEG	100U exo3, 37ºC, 60min	1.2X ProNex	98	275460	2925.57	2342.87	2131	1149	202000	161.6	1	0.861	0.261		0.225	36.33		spike-in	2.2				275230	0.999	275230	0.999	8.05204e+08	0.524			19103.3	166		SAMOSA-Tag.subread.OS152_PR31_minusM--OS152_PR31_minusM.bam	SAMOSA-Tag.OS152_PR31_minusM_full.pickle	SAMOSA-Tag.OS152_PR31_minusM_zmwinfo.pickle
OS152_PR27_plusM	OS152_PR27_plusM			CGGAAGAAAGATGTGTATAAGAGACAG	OS152 Cells	SAMOSA-Tag	plusM	10uL EcoGII + 1uL SAM spike-in	2:1	18.8	55C	60min	Phu/Taq	100U exo3, 37ºC, 60min	1.2X ProNex	97	436245	2062.51	1552.42	1674	1293	61000	170.8	1	0.794	0.253		0.201	34.36		pooled SMRT-cell	2.1	233	0.919	0.503	435786	0.999	435786	0.999	8.98812e+08	0.299604	2.505		25632.5	223		SAMOSA-Tag.subread.OS152_PR27_plusM--OS152_PR27_plusM.bam	SAMOSA-Tag.OS152_PR27_plusM_full.pickle	SAMOSA-Tag.OS152_PR27_plusM_zmwinfo.pickle
OS152_PR28_plusM	OS152_PR28_plusM			GTGTGGAAAGATGTGTATAAGAGACAG	OS152 Cells	SAMOSA-Tag	plusM	10uL EcoGII + 1uL SAM spike-in	2:1	18.8	55C	60min	Phu/Taq	100U exo3, 37ºC, 60min	1.2X ProNex	97	402663	2170.71	1651.67	1738	1151	53000	148.4	1	0.767	0.259		0.198	29.45		pooled SMRT-cell	2.1				402267	0.999	402267	0.999	8.73205e+08	0.291068			20875.5	182		SAMOSA-Tag.subread.OS152_PR28_plusM--OS152_PR28_plusM.bam	SAMOSA-Tag.OS152_PR28_plusM_full.pickle	SAMOSA-Tag.OS152_PR28_plusM_zmwinfo.pickle
OS152_PR29_plusM	OS152_PR29_plusM			TGCGACAAAGATGTGTATAAGAGACAG	OS152 Cells	SAMOSA-Tag	plusM	10uL EcoGII + 1uL SAM spike-in	2:1	18.8	55C	60min	Phu/Taq	100U exo3, 37ºC, 60min	1.2X ProNex	97	345558	2064.87	1528.38	1681	1450	55000	154	1	0.795	0.213		0.169	26.02		pooled SMRT-cell	2.1				345255	0.999	345255	0.999	7.12906e+08	0.237635			19385.2	169		SAMOSA-Tag.subread.OS152_PR29_plusM--OS152_PR29_plusM.bam	SAMOSA-Tag.OS152_PR29_plusM_full.pickle	SAMOSA-Tag.OS152_PR29_plusM_zmwinfo.pickle
OS152_PR30_plusM	OS152_PR30_plusM			GCAGCTAAAGATGTGTATAAGAGACAG	OS152 Cells	SAMOSA-Tag	plusM	10uL EcoGII + 1uL SAM spike-in	2:1	18.8	55C	60min	Phu/Taq	100U exo3, 37ºC, 60min	1.2X ProNex	98	829038	2139.36	1653.04	1714	1342	65500	183.4	1	0.818	0.345		0.282	51.71		pooled SMRT-cell	2.1				828225	0.999	828225	0.999	1.77187e+09	0.590623			37185.2	323		SAMOSA-Tag.subread.OS152_PR30_plusM--OS152_PR30_plusM.bam	SAMOSA-Tag.OS152_PR30_plusM_full.pickle	SAMOSA-Tag.OS152_PR30_plusM_zmwinfo.pickle
OS152_PR31_plusM	OS152_PR31_plusM			CCTTAGGAAGATGTGTATAAGAGACAG	OS152 Cells	SAMOSA-Tag	plusM	10uL EcoGII + 1uL SAM spike-in	2:1	18.8	55C	60min	Phu/Taq	100U exo3, 37ºC, 60min	1.2X ProNex	97	558075	2033.58	1530.06	1652	1357	63000	176.4	1	0.762	0.27		0.206	36.33		pooled SMRT-cell	2.1				557548	0.999	557548	0.999	1.13382e+09	0.377939			27482.6	239		SAMOSA-Tag.subread.OS152_PR31_plusM--OS152_PR31_plusM.bam	SAMOSA-Tag.OS152_PR31_plusM_full.pickle	SAMOSA-Tag.OS152_PR31_plusM_zmwinfo.pickle
OS152_PR32_plusM	OS152_PR32_plusM			ACAACGGAAGATGTGTATAAGAGACAG	OS152 Cells	SAMOSA-Tag	plusM	10uL EcoGII + 1uL SAM spike-in	2:1	18.8	55C	60min	Phu/Taq	100U exo3, 37ºC, 60min	1.2X ProNex	97	414743	2158.76	1666.16	1727	1670	63500	177.8	1	0.796	0.247		0.197	35.02		pooled SMRT-cell	2.1				414343	0.999	414343	0.999	8.94469e+08	0.298156			24956	217		SAMOSA-Tag.subread.OS152_PR32_plusM--OS152_PR32_plusM.bam	SAMOSA-Tag.OS152_PR32_plusM_full.pickle	SAMOSA-Tag.OS152_PR32_plusM_zmwinfo.pickle
OS152_PR33_plusM	OS152_PR33_plusM			CGATTCGAAGATGTGTATAAGAGACAG	OS152 Cells	SAMOSA-Tag	plusM	10uL EcoGII + 1uL SAM spike-in	2:1	18.8	55C	60min	Phu/Taq	100U exo3, 37ºC, 60min	1.2X ProNex	98	384215	1923.77	1382.11	1595	1369	63500	177.8	1	0.803	0.234		0.188	33.38		pooled SMRT-cell	2.1				383810	0.999	383810	0.999	7.38363e+08	0.246121			26695.8	232		SAMOSA-Tag.subread.OS152_PR33_plusM--OS152_PR33_plusM.bam	SAMOSA-Tag.OS152_PR33_plusM_full.pickle	SAMOSA-Tag.OS152_PR33_plusM_zmwinfo.pickle
OS152_PR34_plusM	OS152_PR34_plusM			CACAGTGAAGATGTGTATAAGAGACAG	OS152 Cells	SAMOSA-Tag	plusM	10uL EcoGII + 1uL SAM spike-in	2:1	18.8	55C	60min	Phu/Taq	100U exo3, 37ºC, 60min	1.2X ProNex	98	245440	1999.03	1441.55	1648	1224	57500	161	1	0.768	0.205		0.158	25.36		pooled SMRT-cell	2.1				245187	0.999	245187	0.999	4.90136e+08	0.163379			19520	170		SAMOSA-Tag.subread.OS152_PR34_plusM--OS152_PR34_plusM.bam	SAMOSA-Tag.OS152_PR34_plusM_full.pickle	SAMOSA-Tag.OS152_PR34_plusM_zmwinfo.pickle
OS152_PR27_plusM_2.2pol	OS152_PR27_plusM			CGGAAGAAAGATGTGTATAAGAGACAG	OS152 Cells	SAMOSA-Tag	plusM	as in OS152_PR27_plusM	as in OS152_PR27_plusM	as in OS152_PR27_plusM	as in OS152_PR27_plusM	as in OS152_PR27_plusM	as in OS152_PR27_plusM	as in OS152_PR27_plusM	as in OS152_PR27_plusM	97	256817	2362.67	2055.97	1677	771	61000	as in OS152_PR27_plusM	as in OS152_PR27_plusM	as in OS152_PR27_plusM	as in OS152_PR27_plusM	as in OS152_PR27_plusM	as in OS152_PR27_plusM	as in OS152_PR27_plusM		pooled SMRT-cell	2.2	419	0.466	0.591	256330	0.998	256330	0.998	6.05623e+08	0.201874	1.753		22376	195		SAMOSA-Tag.subread.OS152_PR27_plusM_2.2pol--OS152_PR27_plusM_2.2pol.bam	SAMOSA-Tag.subread.OS152_PR27_plusM_2.2pol_full.pickle	SAMOSA-Tag.subread.OS152_PR27_plusM_2.2pol_full_zmwinfo.pickle
OS152_PR28_plusM_2.2pol	OS152_PR28_plusM			GTGTGGAAAGATGTGTATAAGAGACAG	OS152 Cells	SAMOSA-Tag	plusM	as in OS152_PR28_plusM	as in OS152_PR28_plusM	as in OS152_PR28_plusM	as in OS152_PR28_plusM	as in OS152_PR28_plusM	as in OS152_PR28_plusM	as in OS152_PR28_plusM	as in OS152_PR28_plusM	97	241729	2534.27	2179.48	1824	756	53000	as in OS152_PR28_plusM	as in OS152_PR28_plusM	as in OS152_PR28_plusM	as in OS152_PR28_plusM	as in OS152_PR28_plusM	as in OS152_PR28_plusM	as in OS152_PR28_plusM		pooled SMRT-cell	2.2				241340	0.998	241340	0.998	6.11621e+08	0.203874			17880.8	155		SAMOSA-Tag.subread.OS152_PR28_plusM_2.2pol--OS152_PR28_plusM_2.2pol.bam	SAMOSA-Tag.subread.OS152_PR28_plusM_2.2pol_full.pickle	SAMOSA-Tag.subread.OS152_PR28_plusM_2.2pol_full_zmwinfo.pickle
OS152_PR29_plusM_2.2pol	OS152_PR29_plusM			TGCGACAAAGATGTGTATAAGAGACAG	OS152 Cells	SAMOSA-Tag	plusM	as in OS152_PR29_plusM	as in OS152_PR29_plusM	as in OS152_PR29_plusM	as in OS152_PR29_plusM	as in OS152_PR29_plusM	as in OS152_PR29_plusM	as in OS152_PR29_plusM	as in OS152_PR29_plusM	98	199062	2336.04	1991.41	1679	772	55000	as in OS152_PR29_plusM	as in OS152_PR29_plusM	as in OS152_PR29_plusM	as in OS152_PR29_plusM	as in OS152_PR29_plusM	as in OS152_PR29_plusM	as in OS152_PR29_plusM		pooled SMRT-cell	2.2				198799	0.999	198799	0.999	4.64402e+08	0.154801			17135	149		SAMOSA-Tag.subread.OS152_PR29_plusM_2.2pol--OS152_PR29_plusM_2.2pol.bam	SAMOSA-Tag.subread.OS152_PR29_plusM_2.2pol_full.pickle	SAMOSA-Tag.subread.OS152_PR29_plusM_2.2pol_full_zmwinfo.pickle
OS152_PR30_plusM_2.2pol	OS152_PR30_plusM			GCAGCTAAAGATGTGTATAAGAGACAG	OS152 Cells	SAMOSA-Tag	plusM	as in OS152_PR30_plusM	as in OS152_PR30_plusM	as in OS152_PR30_plusM	as in OS152_PR30_plusM	as in OS152_PR30_plusM	as in OS152_PR30_plusM	as in OS152_PR30_plusM	as in OS152_PR30_plusM	98	493509	2481.59	2182.51	1755	737	65500	as in OS152_PR30_plusM	as in OS152_PR30_plusM	as in OS152_PR30_plusM	as in OS152_PR30_plusM	as in OS152_PR30_plusM	as in OS152_PR30_plusM	as in OS152_PR30_plusM		pooled SMRT-cell	2.2				492788	0.999	492788	0.999	1.2229e+09	0.407633			32057	279		SAMOSA-Tag.subread.OS152_PR30_plusM_2.2pol--OS152_PR30_plusM_2.2pol.bam	SAMOSA-Tag.subread.OS152_PR30_plusM_2.2pol_full.pickle	SAMOSA-Tag.subread.OS152_PR30_plusM_2.2pol_full_zmwinfo.pickle
OS152_PR31_plusM_2.2pol	OS152_PR31_plusM			CCTTAGGAAGATGTGTATAAGAGACAG	OS152 Cells	SAMOSA-Tag	plusM	as in OS152_PR31_plusM	as in OS152_PR31_plusM	as in OS152_PR31_plusM	as in OS152_PR31_plusM	as in OS152_PR31_plusM	as in OS152_PR31_plusM	as in OS152_PR31_plusM	as in OS152_PR31_plusM	97	350724	2386.91	2058.78	1702	761	63000	as in OS152_PR31_plusM	as in OS152_PR31_plusM	as in OS152_PR31_plusM	as in OS152_PR31_plusM	as in OS152_PR31_plusM	as in OS152_PR31_plusM	as in OS152_PR31_plusM		pooled SMRT-cell	2.2				350262	0.999	350262	0.999	8.36043e+08	0.278681			23414.4	204		SAMOSA-Tag.subread.OS152_PR31_plusM_2.2pol--OS152_PR31_plusM_2.2pol.bam	SAMOSA-Tag.subread.OS152_PR31_plusM_2.2pol_full.pickle	SAMOSA-Tag.subread.OS152_PR31_plusM_2.2pol_full_zmwinfo.pickle
OS152_PR32_plusM_2.2pol	OS152_PR32_plusM			ACAACGGAAGATGTGTATAAGAGACAG	OS152 Cells	SAMOSA-Tag	plusM	as in OS152_PR32_plusM	as in OS152_PR32_plusM	as in OS152_PR32_plusM	as in OS152_PR32_plusM	as in OS152_PR32_plusM	as in OS152_PR32_plusM	as in OS152_PR32_plusM	as in OS152_PR32_plusM	97	259723	2565.47	2231.25	1845	767	63500	as in OS152_PR32_plusM	as in OS152_PR32_plusM	as in OS152_PR32_plusM	as in OS152_PR32_plusM	as in OS152_PR32_plusM	as in OS152_PR32_plusM	as in OS152_PR32_plusM		pooled SMRT-cell	2.2				259346	0.999	259346	0.999	6.65344e+08	0.221781			20999.7	183		SAMOSA-Tag.subread.OS152_PR32_plusM_2.2pol--OS152_PR32_plusM_2.2pol.bam	SAMOSA-Tag.subread.OS152_PR32_plusM_2.2pol_full.pickle	SAMOSA-Tag.subread.OS152_PR32_plusM_2.2pol_full_zmwinfo.pickle
OS152_PR33_plusM_2.2pol	OS152_PR33_plusM			CGATTCGAAGATGTGTATAAGAGACAG	OS152 Cells	SAMOSA-Tag	plusM	as in OS152_PR33_plusM	as in OS152_PR33_plusM	as in OS152_PR33_plusM	as in OS152_PR33_plusM	as in OS152_PR33_plusM	as in OS152_PR33_plusM	as in OS152_PR33_plusM	as in OS152_PR33_plusM	98	240459	2152.64	1818.89	1539	721	63500	as in OS152_PR33_plusM	as in OS152_PR33_plusM	as in OS152_PR33_plusM	as in OS152_PR33_plusM	as in OS152_PR33_plusM	as in OS152_PR33_plusM	as in OS152_PR33_plusM		pooled SMRT-cell	2.2				240125	0.999	240125	0.999	5.16903e+08	0.172301			23857.5	207		SAMOSA-Tag.subread.OS152_PR33_plusM_2.2pol--OS152_PR33_plusM_2.2pol.bam	SAMOSA-Tag.subread.OS152_PR33_plusM_2.2pol_full.pickle	SAMOSA-Tag.subread.OS152_PR33_plusM_2.2pol_full_zmwinfo.pickle
OS152_PR34_plusM_2.2pol	OS152_PR34_plusM			CACAGTGAAGATGTGTATAAGAGACAG	OS152 Cells	SAMOSA-Tag	plusM	as in OS152_PR34_plusM	as in OS152_PR34_plusM	as in OS152_PR34_plusM	as in OS152_PR34_plusM	as in OS152_PR34_plusM	as in OS152_PR34_plusM	as in OS152_PR34_plusM	as in OS152_PR34_plusM	98	146850	2293.1	1925.06	1663	748	57500	as in OS152_PR34_plusM	as in OS152_PR34_plusM	as in OS152_PR34_plusM	as in OS152_PR34_plusM	as in OS152_PR34_plusM	as in OS152_PR34_plusM	as in OS152_PR34_plusM		pooled SMRT-cell	2.2				146626	0.998	146626	0.998	3.36228e+08	0.112076			17016.7	148		SAMOSA-Tag.subread.OS152_PR34_plusM_2.2pol--OS152_PR34_plusM_2.2pol.bam	SAMOSA-Tag.subread.OS152_PR34_plusM_2.2pol_full.pickle	SAMOSA-Tag.subread.OS152_PR34_plusM_2.2pol_full_zmwinfo.pickle
E14_PR35_plusM	plusM +PR35			CGGAAGAAAGATGTGTATAAGAGACAG	mESC E14 P33 Cells	SAMOSA-Tag	plusM	10uL EcoGII + 1uL SAM spike-in	2:1	18.8	55C	60min	Phu/Taq	100U exo3, 37ºC, 60min	1.2X ProNex	97	111680	4085.27	2784.62	3537	2709	46250	129.5	1	0.853	0.435		0.371	48		pooled SMRT-cell	2.1	253	0.336	0.342	245392	1	245392	1	1.00249e+09	0.401	1.71		18076.2	157		SAMOSA-Tag.subread.E14_PR35_plusM--E14_PR35_plusM.bam	SAMOSA-Tag.subread.E14_PR35_plusM_full.pickle	SAMOSA-Tag.subread.E14_PR35_plusM_full.pickle
E14_PR36_plusM	plusM +PR36			GTGTGGAAAGATGTGTATAAGAGACAG	mESC E14 P33 Cells	SAMOSA-Tag	plusM	10uL EcoGII + 1uL SAM spike-in	2:1	18.8	55C	60min	Phu/Taq	100U exo3, 37ºC, 60min	1.2X ProNex	97	123274	4109.19	2780.71	3568	3019	51000	142.8	1	0.859	0.465		0.399	57		pooled SMRT-cell	2.1				111526	0.999	111526	1	4.58281e+08	0.183			21340.5	186		SAMOSA-Tag.subread.E14_PR36_plusM--E14_PR36_plusM.bam	SAMOSA-Tag.subread.E14_PR36_plusM_full.pickle	SAMOSA-Tag.subread.E14_PR36_plusM_full.pickle
E14_PR37_plusM	plusM +PR37			TGCGACAAAGATGTGTATAAGAGACAG	mESC E14 P33 Cells	SAMOSA-Tag	plusM	10uL EcoGII + 1uL SAM spike-in	2:1	18.8	55C	60min	Phu/Taq	100U exo3, 37ºC, 60min	1.2X ProNex	98	85944	4169.23	2849.3	3614	3934	65000	182	1	0.819	0.413		0.339	61.62		pooled SMRT-cell	2.1				85830	0.999	85830	1	3.57845e+08	0.143			22736.3	198		SAMOSA-Tag.subread.E14_PR37_plusM--E14_PR37_plusM.bam	SAMOSA-Tag.subread.E14_PR37_plusM_full.pickle	SAMOSA-Tag.subread.E14_PR37_plusM_full.pickle
E14_PR38_plusM	plusM +PR38			GCAGCTAAAGATGTGTATAAGAGACAG	mESC E14 P33 Cells	SAMOSA-Tag	plusM	10uL EcoGII + 1uL SAM spike-in	2:1	18.8	55C	60min	Phu/Taq	100U exo3, 37ºC, 60min	1.2X ProNex	98	167629	3978.57	2708.55	3453	3513	71500	200.2	1	0.817	0.467		0.382	76.38		pooled SMRT-cell	2.1				167436	0.999	167436	1	6.66156e+08	0.266			29536.9	257		SAMOSA-Tag.subread.E14_PR38_plusM--E14_PR38_plusM.bam	SAMOSA-Tag.subread.E14_PR38_plusM_full.pickle	SAMOSA-Tag.subread.E14_PR38_plusM_full.pickle
E14_PR39_plusM	plusM +PR39			CCTTAGGAAGATGTGTATAAGAGACAG	mESC E14 P33 Cells	SAMOSA-Tag	plusM	10uL EcoGII + 1uL SAM spike-in	2:1	18.8	55C	60min	Phu/Taq	100U exo3, 37ºC, 60min	1.2X ProNex	97	110961	4295.93	2947.12	3704	3337	63000	176.4	1	0.85	0.389		0.331	58.38		pooled SMRT-cell	2.1				110823	0.999	110823	1	4.76088e+08	0.19			20908.7	182		SAMOSA-Tag.subread.E14_PR39_plusM--E14_PR39_plusM.bam	SAMOSA-Tag.subread.E14_PR39_plusM_full.pickle	SAMOSA-Tag.subread.E14_PR39_plusM_full.pickle
E14_PR40_plusM	plusM +PR40			ACAACGGAAGATGTGTATAAGAGACAG	mESC E14 P33 Cells	SAMOSA-Tag	plusM	10uL EcoGII + 1uL SAM spike-in	2:1	18.8	55C	60min	Phu/Taq	100U exo3, 37ºC, 60min	1.2X ProNex	97	105136	4235.71	2864.98	3669	2926	67500	189	1	0.984	0.359		0.353	66.69		pooled SMRT-cell	2.1				105009	0.999	105009	1	4.44788e+08	0.178			24223.4	211		SAMOSA-Tag.subread.E14_PR40_plusM--E14_PR40_plusM.bam	SAMOSA-Tag.subread.E14_PR40_plusM_full.pickle	SAMOSA-Tag.subread.E14_PR40_plusM_full.pickle
E14_PR41_plusM	plusM +PR41			CGATTCGAAGATGTGTATAAGAGACAG	mESC E14 P33 Cells	SAMOSA-Tag	plusM	10uL EcoGII + 1uL SAM spike-in	2:1	18.8	55C	60min	Phu/Taq	100U exo3, 37ºC, 60min	1.2X ProNex	98	109185	4170.51	2830.6	3621	2432	58000	162.4	1	0.951	0.4		0.381	61.85		pooled SMRT-cell	2.1				109036	0.999	109036	1	4.54735e+08	0.182			22814.5	198		SAMOSA-Tag.subread.E14_PR41_plusM--E14_PR41_plusM.bam	SAMOSA-Tag.subread.E14_PR41_plusM_full.pickle	SAMOSA-Tag.subread.E14_PR41_plusM_full.pickle
E14_PR42_plusM	plusM +PR42			CACAGTGAAGATGTGTATAAGAGACAG	mESC E14 P33 Cells	SAMOSA-Tag	plusM	10uL EcoGII + 1uL SAM spike-in	2:1	18.8	55C	60min	Phu/Taq	100U exo3, 37ºC, 60min	1.2X ProNex	98	95674	4346.41	2942.47	3755.5	2319	58500	163.8	1	0.734	0.501		0.368	60.23		pooled SMRT-cell	2.1				95559	0.999	95559	1	4.15339e+08	0.166			21319.3	185		SAMOSA-Tag.subread.E14_PR42_plusM--E14_PR42_plusM.bam	SAMOSA-Tag.subread.E14_PR42_plusM_full.pickle	SAMOSA-Tag.subread.E14_PR42_plusM_full.pickle
PDX001_SA_v1_1	PDX001_SA-v1_1			CGGAAGAAAGATGTGTATAAGAGACAG	Primary PDX	SAMOSA-Tag	plusM	10uL EcoGII + 1uL SAM spike-in	1:1	9.4	55C	45min	Phu/Taq	66.6U exo3, 37ºC, 60min	1.2X ProNex	97	102878	4313.93	3301.36	3531	2963	18840	103.62	1				0.262	27.12		pooled SMRT-cell	2.1	78	0.381	0.267	102691	0.998	30735	0.298752	1.3236e+08	0.044	0.318		9671.7	84		SAMOSA-Tag.subread.PDX001_SA_v1_1--PDX001_SA_v1_1.bam	SAMOSA-Tag.subread.PDX001_SA_v1_1_full.pickle	SAMOSA-Tag.subread.PDX001_SA_v1_1_full_zmwinfo.pickle
PDX001_SA_v1_2	PDX001_SA-v1_2			GTGTGGAAAGATGTGTATAAGAGACAG	Primary PDX	SAMOSA-Tag	plusM	10uL EcoGII + 1uL SAM spike-in	1:1	9.4	55C	45min	Phu/Taq	66.6U exo3, 37ºC, 60min	1.2X ProNex	97	120772	4225.6	3231.12	3468	1298	19320	106.26	1				0.314	33.36		pooled SMRT-cell	2.1				120528	0.998	33164	0.2746	1.39922e+08	0.047			12145.7	106		SAMOSA-Tag.subread.PDX001_SA_v1_2--PDX001_SA_v1_2.bam	SAMOSA-Tag.subread.PDX001_SA_v1_2_full.pickle	SAMOSA-Tag.subread.PDX001_SA_v1_2_full_zmwinfo.pickle
PDX001_SA_v1_3	PDX001_SA-v1_3			TGCGACAAAGATGTGTATAAGAGACAG	Primary PDX	SAMOSA-Tag	plusM	10uL EcoGII + 1uL SAM spike-in	1:1	9.4	55C	45min	Phu/Taq	66.6U exo3, 37ºC, 60min	1.2X ProNex	97	134006	4257.12	3254.36	3490	3013	21360	117.48	1				0.247	29.04		pooled SMRT-cell	2.1				133741	0.998	36958	0.275794	1.57122e+08	0.052			10494.6	91		SAMOSA-Tag.subread.PDX001_SA_v1_3--PDX001_SA_v1_3.bam	SAMOSA-Tag.subread.PDX001_SA_v1_3_full.pickle	SAMOSA-Tag.subread.PDX001_SA_v1_3_full_zmwinfo.pickle
PDX001_SA_v1_4	PDX001_SA-v1_4			GCAGCTAAAGATGTGTATAAGAGACAG	Primary PDX	SAMOSA-Tag	plusM	10uL EcoGII + 1uL SAM spike-in	1:1	9.4	55C	45min	Phu/Taq	66.6U exo3, 37ºC, 60min	1.2X ProNex	97	191984	4102.62	3164.24	3365.5	2096	20640	113.52	1				0.463	52.56		pooled SMRT-cell	2.1				191634	0.998	51041	0.265861	2.09176e+08	0.07			19709.7	171		SAMOSA-Tag.subread.PDX001_SA_v1_4--PDX001_SA_v1_4.bam	SAMOSA-Tag.subread.PDX001_SA_v1_4_full.pickle	SAMOSA-Tag.subread.PDX001_SA_v1_4_full_zmwinfo.pickle
PDX001_SA_v1_5	PDX001_SA-v1_5			CCTTAGGAAGATGTGTATAAGAGACAG	Primary PDX	SAMOSA-Tag	plusM	10uL EcoGII + 1uL SAM spike-in	1:1	9.4	55C	45min	Phu/Taq	66.6U exo3, 37ºC, 60min	1.2X ProNex	97	77671	3980.05	3087.83	3261	2630	19680	108.24	1				0.302	32.64		pooled SMRT-cell	2.1				77534	0.998	22595	0.290907	8.97819e+07	0.03			12616.8	110		SAMOSA-Tag.subread.PDX001_SA_v1_5--PDX001_SA_v1_5.bam	SAMOSA-Tag.subread.PDX001_SA_v1_5_full.pickle	SAMOSA-Tag.subread.PDX001_SA_v1_5_full_zmwinfo.pickle
PDX001_SA_v1_6	PDX001_SA-v1_6			ACAACGGAAGATGTGTATAAGAGACAG	Primary PDX	SAMOSA-Tag	plusM	10uL EcoGII + 1uL SAM spike-in	1:1	9.4	55C	45min	Phu/Taq	66.6U exo3, 37ºC, 60min	1.2X ProNex	96	36691	4209.57	3308.86	3424	624	18000	99	1				0.235	23.28		pooled SMRT-cell	2.1				36597	0.997	10461	0.285111	4.39269e+07	0.015			8508.1	74		SAMOSA-Tag.subread.PDX001_SA_v1_6--PDX001_SA_v1_6.bam	SAMOSA-Tag.subread.PDX001_SA_v1_6_full.pickle	SAMOSA-Tag.subread.PDX001_SA_v1_6_full_zmwinfo.pickle
PDX001_SA_v1_7	PDX001_SA-v1_7			CGATTCGAAGATGTGTATAAGAGACAG	Primary PDX	SAMOSA-Tag	minusM	1uL SAM spike-in	1:1	9.4	55C	45min	Phu/Taq	33.3U exo3, 37ºC, 60min	1.2X ProNex	97	68216	4163.81	3366.2	3326	2561	10380	57.09	1				0.353	20.16		pooled SMRT-cell	2.1				68072	0.998	20061	0.294081	8.34801e+07	0.028			7448.8	65		SAMOSA-Tag.subread.PDX001_SA_v1_7--PDX001_SA_v1_7.bam	SAMOSA-Tag.subread.PDX001_SA_v1_7_full.pickle	SAMOSA-Tag.subread.PDX001_SA_v1_7_full_zmwinfo.pickle
PDX001_SA_v1_8	PDX001_SA-v1_8			CACAGTGAAGATGTGTATAAGAGACAG	Primary PDX	SAMOSA-Tag	minusM	1uL SAM spike-in	1:1	9.4	55C	45min	Phu/Taq	33.3U exo3, 37ºC, 60min	1.2X ProNex	97	67728	4525.94	3609.99	3621	2605	10800	59.4	1				0.398	23.64		pooled SMRT-cell	2.1				67586	0.998	21703	0.320444	9.80815e+07	0.033			8035.7	70		SAMOSA-Tag.subread.PDX001_SA_v1_8--PDX001_SA_v1_8.bam	SAMOSA-Tag.subread.PDX001_SA_v1_8_full.pickle	SAMOSA-Tag.subread.PDX001_SA_v1_8_full_zmwinfo.pickle
PDX002_SA_v1_1	PDX002_SA_v1_1			CGGAAGAAAGATGTGTATAAGAGACAG	Met. PDX	SAMOSA-Tag	plusM	10uL EcoGII + 1uL SAM spike-in	1:1	9.4	55C	45min	Phu/Taq	100U exo3, 37ºC, 60min	1.2X ProNex	97	54046	5737.66	4622.95	4549	3052	34560	190.08	1				0.341	64.8		pooled SMRT-cell	2.1	82	0.246	0.149	53770	0.995	51921	0.960682	2.9775e+08	0.099	0.525		17375.1	151		SAMOSA-Tag.subread.PDX002_SA_v1_1--PDX002_SA_v1_1.bam	SAMOSA-Tag.subread.PDX002_SA_v1_1_full.pickle	SAMOSA-Tag.subread.PDX002_SA_v1_1_full_zmwinfo.pickle
PDX002_SA_v1_2	PDX002_SA_v1_2			GTGTGGAAAGATGTGTATAAGAGACAG	Met. PDX	SAMOSA-Tag	plusM	10uL EcoGII + 1uL SAM spike-in	1:1	9.4	55C	45min	Phu/Taq	100U exo3, 37ºC, 60min	1.2X ProNex	97	47755	5658.38	4632.92	4440	4294	36600	201.3	1				0.319	64.2		pooled SMRT-cell	2.1				47459	0.994	45884	0.960821	2.59476e+08	0.086			17455.4	152		SAMOSA-Tag.subread.PDX002_SA_v1_2--PDX002_SA_v1_2.bam	SAMOSA-Tag.subread.PDX002_SA_v1_2_full.pickle	SAMOSA-Tag.subread.PDX002_SA_v1_2_full_zmwinfo.pickle
PDX002_SA_v1_3	PDX002_SA_v1_3			TGCGACAAAGATGTGTATAAGAGACAG	Met. PDX	SAMOSA-Tag	plusM	10uL EcoGII + 1uL SAM spike-in	1:1	9.4	55C	45min	Phu/Taq	100U exo3, 37ºC, 60min	1.2X ProNex	97	35189	5798.52	4750.04	4584	2039	35400	194.7	1				0.293	57		pooled SMRT-cell	2.1				35011	0.995	33749	0.959078	1.95584e+08	0.065			15123.2	132		SAMOSA-Tag.subread.PDX002_SA_v1_3--PDX002_SA_v1_3.bam	SAMOSA-Tag.subread.PDX002_SA_v1_3_full.pickle	SAMOSA-Tag.subread.PDX002_SA_v1_3_full_zmwinfo.pickle
PDX002_SA_v1_4	PDX002_SA_v1_4			GCAGCTAAAGATGTGTATAAGAGACAG	Met. PDX	SAMOSA-Tag	plusM	10uL EcoGII + 1uL SAM spike-in	1:1	9.4	55C	45min	Phu/Taq	100U exo3, 37ºC, 60min	1.2X ProNex	97	77067	5676.63	4548.87	4510	1900	38760	213.18	1				0.307	65.4		pooled SMRT-cell	2.1				76639	0.994	73905	0.958971	4.1931e+08	0.14			17724.5	154		SAMOSA-Tag.subread.PDX002_SA_v1_4--PDX002_SA_v1_4.bam	SAMOSA-Tag.subread.PDX002_SA_v1_4_full.pickle	SAMOSA-Tag.subread.PDX002_SA_v1_4_full_zmwinfo.pickle
PDX002_SA_v1_5	PDX002_SA_v1_5			CCTTAGGAAGATGTGTATAAGAGACAG	Met. PDX	SAMOSA-Tag	plusM	10uL EcoGII + 1uL SAM spike-in	1:1	9.4	55C	45min	Phu/Taq	100U exo3, 37ºC, 60min	1.2X ProNex	97	40440	5592.12	4717.46	4342	2575	38880	213.84	1				0.376	80.4		pooled SMRT-cell	2.1				40148	0.993	38743	0.958037	2.16466e+08	0.072			22119	192		SAMOSA-Tag.subread.PDX002_SA_v1_5--PDX002_SA_v1_5.bam	SAMOSA-Tag.subread.PDX002_SA_v1_5_full.pickle	SAMOSA-Tag.subread.PDX002_SA_v1_5_full_zmwinfo.pickle
PDX002_SA_v1_6	PDX002_SA_v1_6			ACAACGGAAGATGTGTATAAGAGACAG	Met. PDX	SAMOSA-Tag	plusM	10uL EcoGII + 1uL SAM spike-in	1:1	9.4	55C	45min	Phu/Taq	100U exo3, 37ºC, 60min	1.2X ProNex	96	25603	5579.31	4628.51	4378	3792	26760	147.18	1				0.344	50.7		pooled SMRT-cell	2.1				25435	0.993	24621	0.961645	1.37257e+08	0.046			13980.2	122		SAMOSA-Tag.subread.PDX002_SA_v1_6--PDX002_SA_v1_6.bam	SAMOSA-Tag.subread.PDX002_SA_v1_6_full.pickle	SAMOSA-Tag.subread.PDX002_SA_v1_6_full_zmwinfo.pickle
PDX002_SA_v1_7	PDX002_SA_v1_7			CGATTCGAAGATGTGTATAAGAGACAG	Met. PDX	SAMOSA-Tag	minusM	1uL SAM spike-in	1:1	9.4	55C	45min	Phu/Taq	100U exo3, 37ºC, 60min	1.2X ProNex	97	7700	6854.79	5692.59	5268.5	2355	30360	166.98	1				0.248	41.4		pooled SMRT-cell	2.1				7594	0.986	7330	0.951948	5.02319e+07	0.017			9291.7	81		SAMOSA-Tag.subread.PDX002_SA_v1_7--PDX002_SA_v1_7.bam	SAMOSA-Tag.subread.PDX002_SA_v1_7_full.pickle	SAMOSA-Tag.subread.PDX002_SA_v1_7_full_zmwinfo.pickle
TPK2.0_Rep1	TPK2.0_Rep1			NA	HMW 24385	TPK2.0	NA	NA	NA	NA	NA	NA	NA	NA	NA	NA	NA	10000	NA	NA	NA	NA	40	NA	NA	NA		0	0		NA	NA				NA	NA	NA	NA	NA	NA	NA		0	0		NA
TPK2.0_Rep2	TPK2.0_Rep2			NA	HMW 24385	TPK2.0	NA	NA	NA	NA	NA	NA	NA	NA	NA	NA	NA	10000	NA	NA	NA	NA	40	NA	NA	NA		0.081	3.24		NA	NA				NA	NA	NA	NA	NA	NA	NA		551.6	4.76		NA
E14_TPK2.0_44OPLC	E14_TPK2.0_44OPLC			ACACATATCGCACTACT	mESC E14 P33 Cells	TPK2.0	NA	NA	NA	NA	NA	NA	NA	NA	NA	95	1975727	5401.06	1564	5191	4662		2500	NA	NA	NA	NA	NA	18		single SMRTcell	2.2	44.6	0.4747	0.5237	1975291	0.999779	1975291	0.999779	1.06687e+10	3.90669	3.907		5127.2	44.5843		SMRT-Tag.A34.demux.E14_TPK2.0_44OPLC--E14_TPK2.0_44OPLC.bam
E14_ex_situ_100ng	E14_ex_situ_100ng			CGGAAGAAAGATGTGTATAAGAGACAG	mESC E14 P33 Cells	ex situ SAMOSA-Tag	plusM	10uL EcoGII + 1uL SAM spike-in	1:128	0.046	55C	30min	Phu/Taq	56.7U exo3, 37ºC, 60min	None	80	74235	2837	1416	2545	1835		100	0.91		NA		0.1	10		single SMRTcell	2.1	19	0.069	0.61	74142	0.998747	74142	0.998747	210340854	0.0770233	0.077		5422.85	47.1552		SAMOSA-Tag.subread.E14_ex_situ_100ng--E14_ex_situ_100ng.bam	SAMOSA-Tag.subread.E14_ex_situ_100ng_full.pickle	SAMOSA-Tag.subread.E14_ex_situ_100ng_full_zmwinfo.pickle
HG003_40ng_37C_0.05pmol_rep1	II_expt1_v1_40ng_37C_0.05pmol_rep1			GTTACAGGAGATGTGTATAAGAGACAG	Coriell HG003	SMRT-Tag				0.05	37C	30min	Phu/Taq	15U exo3, 37ºC, 60min	None	98	3066	3861.19	2437.1	3379.5	2375		40	0.715		0.19		0.125	5		pooled SMRT-cell	2.2	15.2	0.051	0.157	3065	0.999674	3065	0.999674	11760622	0.00391063	0.0199964		1992.21	17.3236		SMRT-Tag.A35.demux.HG003_40ng_37C_0.05pmol_rep1--HG003_40ng_37C_0.05pmol_rep1.bam
HG003_40ng_37C_0.05pmol_rep2	II_expt1_v1_40ng_37C_0.05pmol_rep2			TTATGCGGAGATGTGTATAAGAGACAG	Coriell HG003	SMRT-Tag				0.05	37C	30min	Phu/Taq	15U exo3, 37ºC, 60min	None	98	1623	4484.66	3028.25	3838	4796		40	0.6695		0.17		0.105	4.2		pooled SMRT-cell	2.2				1622	0.999384	1622	0.999384	7250772	0.00241102			1440.81	12.5288		SMRT-Tag.A35.demux.HG003_40ng_37C_0.05pmol_rep2--HG003_40ng_37C_0.05pmol_rep2.bam
HG003_40ng_37C_0.5pmol_rep1	II_expt1_v1_40ng_37C_0.5pmol_rep1			TCCACTTGAGATGTGTATAAGAGACAG	Coriell HG003	SMRT-Tag				0.5	37C	30min	Phu/Taq	15U exo3, 37ºC, 60min	None	98	1260	1266.16	714.914	1121.5	761		40	0.663		0.41		0.25	10		pooled SMRT-cell	2.2				1256	0.996825	1256	0.996825	1575403	0.000523851			12150.6	105.657		SMRT-Tag.A35.demux.HG003_40ng_37C_0.5pmol_rep1--HG003_40ng_37C_0.5pmol_rep1.bam
HG003_40ng_37C_0.5pmol_rep2	II_expt1_v1_40ng_37C_0.5pmol_rep2			GAATGCACAGATGTGTATAAGAGACAG	Coriell HG003	SMRT-Tag				0.5	37C	30min	Phu/Taq	15U exo3, 37ºC, 60min	None	98	1430	1670.44	947.493	1444	1163		40	0.6464		0.41		0.242	9.68		pooled SMRT-cell	2.2				1425	0.996503	1425	0.996503	2356142	0.000783461			8915.2	77.5234		SMRT-Tag.A35.demux.HG003_40ng_37C_0.5pmol_rep2--HG003_40ng_37C_0.5pmol_rep2.bam
HG003_40ng_37C_5pmol_rep1	II_expt1_v1_40ng_37C_5pmol_rep1			ATGAAGCCAGATGTGTATAAGAGACAG	Coriell HG003	SMRT-Tag				5	37C	30min	Phu/Taq	15U exo3, 37ºC, 60min	None	97	242	582.247	334.714	561	535		40	0.91		0.37		0.31	12.4		pooled SMRT-cell	2.2				238	0.983471	238	0.983471	139266	4.63085e-05			32764.3	284.907		SMRT-Tag.A35.demux.HG003_40ng_37C_5pmol_rep1--HG003_40ng_37C_5pmol_rep1.bam
HG003_40ng_37C_5pmol_rep2	II_expt1_v1_40ng_37C_5pmol_rep2			GTAGTTCCAGATGTGTATAAGAGACAG	Coriell HG003	SMRT-Tag				5	37C	30min	Phu/Taq	15U exo3, 37ºC, 60min	None	97	46	509.021	375.641	372.5	486		40	1.3		0.16		0.196	7.84		pooled SMRT-cell	2.2				43	0.934783	43	0.934783	22722	7.55549e-06			23695.6	206.048		SMRT-Tag.A35.demux.HG003_40ng_37C_5pmol_rep2--HG003_40ng_37C_5pmol_rep2.bam
HG003_40ng_55C_0.05pmol_rep1	II_expt1_v1_40ng_55C_0.05pmol_rep1			CCTTCTTCAGATGTGTATAAGAGACAG	Coriell HG003	SMRT-Tag				0.05	55C	30min	Phu/Taq	15U exo3, 37ºC, 60min	None	98	5696	3274.37	1895.83	2935.5	3504		40	0.633		0.34		0.2	8		pooled SMRT-cell	2.2				5692	0.999298	5692	0.999298	18549071	0.00616791			3758.8	32.6852		SMRT-Tag.A35.demux.HG003_40ng_55C_0.05pmol_rep1--HG003_40ng_55C_0.05pmol_rep1.bam
HG003_40ng_55C_0.05pmol_rep2	II_expt1_v1_40ng_55C_0.05pmol_rep2			GAGGTGTTAGATGTGTATAAGAGACAG	Coriell HG003	SMRT-Tag				0.05	55C	30min	Phu/Taq	15U exo3, 37ºC, 60min	None	98	3996	3679.25	2273.67	3257.5	4016		40	0.65		0.25		0.15	6		pooled SMRT-cell	2.2				3994	0.999499	3994	0.999499	14612685	0.00485899			2508.87	21.8163		SMRT-Tag.A35.demux.HG003_40ng_55C_0.05pmol_rep2--HG003_40ng_55C_0.05pmol_rep2.bam
HG003_40ng_55C_0.5pmol_rep1	II_expt1_v1_40ng_55C_0.5pmol_rep1			CGGAAGAAAGATGTGTATAAGAGACAG	Coriell HG003	SMRT-Tag				0.5	55C	30min	Phu/Taq	15U exo3, 37ºC, 60min	None	98	1435	1199.72	679.435	1051	930		40	0.65		0.53		0.315	12.6		pooled SMRT-cell	2.2				1431	0.997213	1431	0.997213	1701642	0.000565828			16157.6	140.501		SMRT-Tag.A35.demux.HG003_40ng_55C_0.5pmol_rep1--HG003_40ng_55C_0.5pmol_rep1.bam
HG003_40ng_55C_0.5pmol_rep2	II_expt1_v1_40ng_55C_0.5pmol_rep2			GTGTGGAAAGATGTGTATAAGAGACAG	Coriell HG003	SMRT-Tag				0.5	55C	30min	Phu/Taq	15U exo3, 37ºC, 60min	None	98	1511	1425.96	860.299	1208	1108		40	0.663		0.52		0.32	12.8		pooled SMRT-cell	2.2				1508	0.998015	1508	0.998015	2127490	0.00070743			13809.9	120.086		SMRT-Tag.A35.demux.HG003_40ng_55C_0.5pmol_rep2--HG003_40ng_55C_0.5pmol_rep2.bam
HG003_40ng_55C_5pmol_rep1	II_expt1_v1_40ng_55C_5pmol_rep1			TGCGACAAAGATGTGTATAAGAGACAG	Coriell HG003	SMRT-Tag				5	55C	30min	Phu/Taq	15U exo3, 37ºC, 60min	None	98	107	167.654	113.818	127	62		40	0.708		0.36		0.237	9.46		pooled SMRT-cell	2.2				96	0.897196	96	0.897196	17107	5.68839e-06			86808.8	754.859		SMRT-Tag.A35.demux.HG003_40ng_55C_5pmol_rep1--HG003_40ng_55C_5pmol_rep1.bam
HG003_40ng_55C_5pmol_rep2	II_expt1_v1_40ng_55C_5pmol_rep2			GCAGCTAAAGATGTGTATAAGAGACAG	Coriell HG003	SMRT-Tag				5	55C	30min	Phu/Taq	15U exo3, 37ºC, 60min	None	99	159	153.673	266.224	108	79		40	0.611		0.48		0.27	10.8		pooled SMRT-cell	2.2				146	0.918239	146	0.918239	23384	7.77561e-06			108122	940.189		SMRT-Tag.A35.demux.HG003_40ng_55C_5pmol_rep2--HG003_40ng_55C_5pmol_rep2.bam
HG003_200ng_37C_0.05pmol_rep1	II_expt1_v1_200ng_37C_0.05pmol_rep1			GTTACAGGAGATGTGTATAAGAGACAG	Coriell HG003	SMRT-Tag				0.05	37C	30min	Phu/Taq	100U exo3, 37ºC, 60min	None	95	532	2502.97	2741.38	1368	519		200	0.29		0.0620904		0.018	3.6		pooled SMRT-cell	2.2	65.2	0.162	0.423	524	0.984962	524	0.984962	1326557	0.000441105	0.295937		2212.76	19.2414		SMRT-Tag.A35.demux.HG003_200ng_37C_0.05pmol_rep1--HG003_200ng_37C_0.05pmol_rep1.bam
HG003_200ng_37C_0.05pmol_rep2	II_expt1_v1_200ng_37C_0.05pmol_rep2			TTATGCGGAGATGTGTATAAGAGACAG	Coriell HG003	SMRT-Tag				0.05	37C	30min	Phu/Taq	100U exo3, 37ºC, 60min	None	96	7211	3608.9	2706.21	3098	1435		200	0.42		0.0928793		0.039	7.8		pooled SMRT-cell	2.2				7199	0.998336	7199	0.998336	25795635	0.00857753			3325.11	28.914		SMRT-Tag.A35.demux.HG003_200ng_37C_0.05pmol_rep2--HG003_200ng_37C_0.05pmol_rep2.bam
HG003_200ng_37C_0.5pmol_rep1	II_expt1_v1_200ng_37C_0.5pmol_rep1			TCCACTTGAGATGTGTATAAGAGACAG	Coriell HG003	SMRT-Tag				0.5	37C	30min	Phu/Taq	100U exo3, 37ºC, 60min	None	97	69412	2214.59	1605.3	1881	537		200	0.728		0.214286		0.156	31.2		pooled SMRT-cell	2.2				69254	0.997724	69254	0.997724	153045084	0.0508903			21674.5	188.474		SMRT-Tag.A35.demux.HG003_200ng_37C_0.5pmol_rep1--HG003_200ng_37C_0.5pmol_rep1.bam
HG003_200ng_37C_0.5pmol_rep2	II_expt1_v1_200ng_37C_0.5pmol_rep2			GAATGCACAGATGTGTATAAGAGACAG	Coriell HG003	SMRT-Tag				0.5	37C	30min	Phu/Taq	100U exo3, 37ºC, 60min	None	97	51792	2327.03	1671.79	2004	634		200	0.98		0.229241		0.225	45		pooled SMRT-cell	2.2				51667	0.997586	51667	0.997586	119959282	0.0398887			29750.7	258.702		SMRT-Tag.A35.demux.HG003_200ng_37C_0.5pmol_rep2--HG003_200ng_37C_0.5pmol_rep2.bam
HG003_200ng_37C_5pmol_rep1	II_expt1_v1_200ng_37C_5pmol_rep1			ATGAAGCCAGATGTGTATAAGAGACAG	Coriell HG003	SMRT-Tag				5	37C	30min	Phu/Taq	100U exo3, 37ºC, 60min	None	97	111474	687.768	600.87	545	533		200	0.819		0.375458		0.308	61.5		pooled SMRT-cell	2.2				110402	0.990383	110402	0.990383	76063561	0.0252925			137569	1196.25		SMRT-Tag.A35.demux.HG003_200ng_37C_5pmol_rep1--HG003_200ng_37C_5pmol_rep1.bam
HG003_200ng_37C_5pmol_rep2	II_expt1_v1_200ng_37C_5pmol_rep2			GTAGTTCCAGATGTGTATAAGAGACAG	Coriell HG003	SMRT-Tag				5	37C	30min	Phu/Taq	100U exo3, 37ºC, 60min	None	97	66271	1270.91	1023.63	888	507		200	0.78		0.207692		0.162	32.4		pooled SMRT-cell	2.2				65966	0.995398	65966	0.995398	83817480	0.0278709			39220.9	341.052		SMRT-Tag.A35.demux.HG003_200ng_37C_5pmol_rep2--HG003_200ng_37C_5pmol_rep2.bam
HG003_200ng_55C_0.05pmol_rep1	II_expt1_v1_200ng_55C_0.05pmol_rep1			CCTTCTTCAGATGTGTATAAGAGACAG	Coriell HG003	SMRT-Tag				0.05	55C	30min	Phu/Taq	100U exo3, 37ºC, 60min	None	96	8809	4342.79	3514.6	3547	3007		200	0.608		0.0734714		0.045	8.94		pooled SMRT-cell	2.2				8799	0.998865	8799	0.998865	38038336	0.0126485			3167.05	27.5396		SMRT-Tag.A35.demux.HG003_200ng_55C_0.05pmol_rep1--HG003_200ng_55C_0.05pmol_rep1.bam
HG003_200ng_55C_0.05pmol_rep2	II_expt1_v1_200ng_55C_0.05pmol_rep2			GAGGTGTTAGATGTGTATAAGAGACAG	Coriell HG003	SMRT-Tag				0.05	55C	30min	Phu/Taq	100U exo3, 37ºC, 60min	None	96	10341	3656.82	2777.06	3135	607		200	0.637		0.0953689		0.061	12.15		pooled SMRT-cell	2.2				10327	0.998646	10327	0.998646	37603844	0.012504			5111.63	44.4489		SMRT-Tag.A35.demux.HG003_200ng_55C_0.05pmol_rep2--HG003_200ng_55C_0.05pmol_rep2.bam
HG003_200ng_55C_0.5pmol_rep1	II_expt1_v1_200ng_55C_0.5pmol_rep1			CGGAAGAAAGATGTGTATAAGAGACAG	Coriell HG003	SMRT-Tag				0.5	55C	30min	Phu/Taq	100U exo3, 37ºC, 60min	None	96	65192	2367.04	1755.8	2009	556		200	0.975		0.278462		0.272	54.3		pooled SMRT-cell	2.2				65045	0.997745	65045	0.997745	153605128	0.0510766			35292.4	306.89		SMRT-Tag.A35.demux.HG003_200ng_55C_0.5pmol_rep1--HG003_200ng_55C_0.5pmol_rep1.bam
HG003_200ng_55C_0.5pmol_rep2	II_expt1_v1_200ng_55C_0.5pmol_rep2			GTGTGGAAAGATGTGTATAAGAGACAG	Coriell HG003	SMRT-Tag				0.5	55C	30min	Phu/Taq	100U exo3, 37ºC, 60min	None	96	62209	2590.83	1827.28	2252	574		200	0.949		0.0281746		0.213	42.6		pooled SMRT-cell	2.2				62103	0.998296	62103	0.998296	160415743	0.0533412			25296.3	219.968		SMRT-Tag.A35.demux.HG003_200ng_55C_0.5pmol_rep2--HG003_200ng_55C_0.5pmol_rep2.bam
HG003_200ng_55C_5pmol_rep1	II_expt1_v1_200ng_55C_5pmol_rep1			TGCGACAAAGATGTGTATAAGAGACAG	Coriell HG003	SMRT-Tag				5	55C	30min	Phu/Taq	100U exo3, 37ºC, 60min	None	97	32669	561.757	323.256	508	460		200	0.936		0.277244		0.26	51.9		pooled SMRT-cell	2.2				32358	0.99048	32358	0.99048	18208885	0.00605479			142136	1235.97		SMRT-Tag.A35.demux.HG003_200ng_55C_5pmol_rep1--HG003_200ng_55C_5pmol_rep1.bam
HG003_200ng_55C_5pmol_rep2	II_expt1_v1_200ng_55C_5pmol_rep2			GCAGCTAAAGATGTGTATAAGAGACAG	Coriell HG003	SMRT-Tag				5	55C	30min	Phu/Taq	100U exo3, 37ºC, 60min	None	97	41176	541.657	300.232	494	489		200	0.877		0.365812		0.321	64.2		pooled SMRT-cell	2.2				40725	0.989047	40725	0.989047	22106914	0.00735096			182346	1585.62		SMRT-Tag.A35.demux.HG003_200ng_55C_5pmol_rep2--HG003_200ng_55C_5pmol_rep2.bam
HG003_1000ng_37C_0.05pmol_rep1	II_expt1_v1_1000ng_37C_0.05pmol_rep1			ATGAAGCCAGATGTGTATAAGAGACAG	Coriell HG003	SMRT-Tag				0.05	37C	30min	Phu/Taq	300U exo3, 37ºC, 60min	None	93	193	5362.4	4889.22	4186	831		1000	0.431		0.1557		0.067	67.2		pooled SMRT-cell	2.2	248	0.138	0.257	193	1	193	1	1028301	0.000341929	0.104203		19279.5	167.648		SMRT-Tag.A35.demux.HG003_1000ng_37C_0.05pmol_rep1--HG003_1000ng_37C_0.05pmol_rep1.bam
HG003_1000ng_37C_0.05pmol_rep2	II_expt1_v1_1000ng_37C_0.05pmol_rep2			GTAGTTCCAGATGTGTATAAGAGACAG	Coriell HG003	SMRT-Tag				0.05	37C	30min	Phu/Taq	300U exo3, 37ºC, 60min	None	96	1306	2969.16	3091.82	1867.5	1023		1000	1.4		0.0208333		0.029	29.25		pooled SMRT-cell	2.2				1303	0.997703	1303	0.997703	3864241	0.00128493			15155.8	131.789		SMRT-Tag.A35.demux.HG003_1000ng_37C_0.05pmol_rep2--HG003_1000ng_37C_0.05pmol_rep2.bam
HG003_1000ng_37C_0.5pmol_rep1	II_expt1_v1_1000ng_37C_0.5pmol_rep1			CTAACGTCAGATGTGTATAAGAGACAG	Coriell HG003	SMRT-Tag				0.5	37C	30min	Phu/Taq	300U exo3, 37ºC, 60min	None	97	3142	3900.28	3909.82	2975	513		1000	1.11		0.0461538		0.052	51.6		pooled SMRT-cell	2.2				3132	0.996817	12565	3.99905	51956740	0.0172766			20353.6	176.988		SMRT-Tag.A35.demux.HG003_1000ng_37C_0.5pmol_rep1--HG003_1000ng_37C_0.5pmol_rep1.bam
HG003_1000ng_37C_0.5pmol_rep2	II_expt1_v1_1000ng_37C_0.5pmol_rep2			AGACACTCAGATGTGTATAAGAGACAG	Coriell HG003	SMRT-Tag				0.5	37C	30min	Phu/Taq	300U exo3, 37ºC, 60min	None	97	12577	4148.34	3766.61	3247	660		1000	1.05		0.149573		0.158	157.5		pooled SMRT-cell	2.2				12565	0.999046	3132	0.249026	12179573	0.00404993			58410.8	507.92		SMRT-Tag.A35.demux.HG003_1000ng_37C_0.5pmol_rep2--HG003_1000ng_37C_0.5pmol_rep2.bam
HG003_1000ng_37C_5pmol_rep1	II_expt1_v1_1000ng_37C_5pmol_rep1			CCTTCTTCAGATGTGTATAAGAGACAG	Coriell HG003	SMRT-Tag				5	37C	30min	Phu/Taq	300U exo3, 37ºC, 60min	None	97	34624	1571.41	1523.25	892	580		1000	1.27		0.285602		0.363	363		pooled SMRT-cell	2.2				34533	0.997372	34533	0.997372	54146916	0.0180049			355388	3090.33		SMRT-Tag.A35.demux.HG003_1000ng_37C_5pmol_rep1--HG003_1000ng_37C_5pmol_rep1.bam
HG003_1000ng_37C_5pmol_rep2	II_expt1_v1_1000ng_37C_5pmol_rep2			GAGGTGTTAGATGTGTATAAGAGACAG	Coriell HG003	SMRT-Tag				5	37C	30min	Phu/Taq	300U exo3, 37ºC, 60min	None	97	40659	1684.32	1600.69	982	625		1000	1.03		0.374927		0.387	387		pooled SMRT-cell	2.2				40550	0.997319	40550	0.997319	68164683	0.022666			353488	3073.81		SMRT-Tag.A35.demux.HG003_1000ng_37C_5pmol_rep2--HG003_1000ng_37C_5pmol_rep2.bam
HG003_1000ng_55C_0.05pmol_rep1	II_expt1_v1_1000ng_55C_0.05pmol_rep1			ATCCTGCAAGATGTGTATAAGAGACAG	Coriell HG003	SMRT-Tag				0.05	55C	30min	Phu/Taq	300U exo3, 37ºC, 60min	None	94	195	6112.17	5421.48	4531	3807		1000	1.21		0.0640033		0.078	77.7		pooled SMRT-cell	2.2				194	0.994872	194	0.994872	1186061	0.000394387			19557.4	170.065		SMRT-Tag.A35.demux.HG003_1000ng_55C_0.05pmol_rep1--HG003_1000ng_55C_0.05pmol_rep1.bam
HG003_1000ng_55C_0.05pmol_rep2	II_expt1_v1_1000ng_55C_0.05pmol_rep2			ACGCCATAAGATGTGTATAAGAGACAG	Coriell HG003	SMRT-Tag				0.05	55C	30min	Phu/Taq	300U exo3, 37ºC, 60min	None	95	27	4935.22	4590	3169	825		1000	1.4		0.0302098		0.043	43.2		pooled SMRT-cell	2.2				27	1	27	1	133226	4.43001e-05			13466.8	117.102		SMRT-Tag.A35.demux.HG003_1000ng_55C_0.05pmol_rep2--HG003_1000ng_55C_0.05pmol_rep2.bam
HG003_1000ng_55C_0.5pmol_rep1	II_expt1_v1_1000ng_55C_0.5pmol_rep1			AGTCGGTAAGATGTGTATAAGAGACAG	Coriell HG003	SMRT-Tag				0.5	55C	30min	Phu/Taq	300U exo3, 37ºC, 60min	None	96	7347	4192.09	3769.55	3320	508		1000	1.11		0.153777		0.171	171		pooled SMRT-cell	2.2				7338	0.998775	7338	0.998775	30661426	0.0101955			62755.6	545.701		SMRT-Tag.A35.demux.HG003_1000ng_55C_0.5pmol_rep1--HG003_1000ng_55C_0.5pmol_rep1.bam
HG003_1000ng_55C_0.5pmol_rep2	II_expt1_v1_1000ng_55C_0.5pmol_rep2			GGCTTGTAAGATGTGTATAAGAGACAG	Coriell HG003	SMRT-Tag				0.5	55C	30min	Phu/Taq	300U exo3, 37ºC, 60min	None	97	6639	5046.81	4513.11	3999	492		1000	1.1		0.161538		0.179	178.5		pooled SMRT-cell	2.2				6630	0.998644	6630	0.998644	33342831	0.0110871			54413.7	473.162		SMRT-Tag.A35.demux.HG003_1000ng_55C_0.5pmol_rep2--HG003_1000ng_55C_0.5pmol_rep2.bam
HG003_1000ng_55C_5pmol_rep1	II_expt1_v1_1000ng_55C_5pmol_rep1			TTGGTCAGAGATGTGTATAAGAGACAG	Coriell HG003	SMRT-Tag				5	55C	30min	Phu/Taq	300U exo3, 37ºC, 60min	None	97	24980	1230.84	1248.89	750	604		1000	1.16		0.325301		0.378	378		pooled SMRT-cell	2.2				24884	0.996157	24884	0.996157	30595041	0.0101734			472474	4108.47		SMRT-Tag.A35.demux.HG003_1000ng_55C_5pmol_rep1--HG003_1000ng_55C_5pmol_rep1.bam
HG003_1000ng_55C_5pmol_rep2	II_expt1_v1_1000ng_55C_5pmol_rep2			TAGAGAGGAGATGTGTATAAGAGACAG	Coriell HG003	SMRT-Tag				5	55C	30min	Phu/Taq	300U exo3, 37ºC, 60min	None	96	17544	1495.57	1395.86	875	590		1000	1.11		0.294542		0.327	327		pooled SMRT-cell	2.2				17486	0.996694	17486	0.996694	26116128	0.0086841			336379	2925.03		SMRT-Tag.A35.demux.HG003_1000ng_55C_5pmol_rep2--HG003_1000ng_55C_5pmol_rep2.bam
