# Supplementary material for: Direct transposition of native DNA for sensitive multimodal single-molecule sequencing
Source: Nat Genet. 2024 May 9;56(6):1300–9. doi: 10.1038/s41588-024-01748-0 (PMC11176058; doi:10.1038/s41588-024-01748-0)
Supplement: Supplementary file 6 — Supplementary Table 4 Overview of libraries and pooling strategy for the analyses reported in the main and supplementary figures [file 41588_2024_1748_MOESM6_ESM.xlsx]

## Sheet: Supp_Table_4
Library / Analysis	Figure1B	Figure1C	Figure1D	Figure1E	Figure2B	Figure2C	Figure2D	Figure2E	Figure2F	Figure2G	Figure3B	Figure3C	Figure3D	Figure3E	Figure4A	Figure4B	Figure4C	Figure4D	Figure4E	Figure4F	Figure5B	Figure5C	Supplementary Figure 1	Supplementary Figure 2	Supplementary Figure 3	Supplementary Figure 4	Supplementary Figure 5	Supplementary Figure 6	Supplementary Figure 7	Supplementary Figure 8	Supplementary Figure 9	Supplementary Figure 10	Supplementary Figure 11	Supplementary Figure 12	Supplementary Figure 13	Supplementary Figure 14	Supplementary Figure 15	Supplementary Figure 16	Supplementary Figure 17	Supplementary Figure 18	Supplementary Figure 19
HG002_PR27_1_16										X																	X	X													X
HG002_PR28_1_8										X																	X	X													X
HG002_PR12_1_16										X																	X	X													X
HG002_PR27_1_16										X																	X	X													X
HG002_PR29_1_8										X																	X	X													X
HG002_PR30_1_8										X																	X	X													X
HG002_PR31_1_8										X																	X	X													X
HG002_PR32_1_8										X																	X	X													X
PreCR_test_lib_pool
HG002_2										X															X		X	X													X
HG002_3										X															X		X	X													X
HG003_1																									X
HG003_2																									X
HG004_1																									X
HG004_2																									X
HG004_3																									X
HG002_PR27										X																	X	X													X
HG002_PR28										X																	X	X													X
HG002_PR29										X																	X	X													X
HG002_PR30										X																	X	X													X
HG002_PR31										X																	X	X													X
HG002_PR32										X																	X	X													X
HG002_PR33										X																	X	X													X
HG002_PR34										X																	X	X													X
HG002_PR35_long		X	X	X						X																	X	X													X
HG002_PR36_long		X	X	X						X																	X	X													X
HG002_PR37_long		X	X	X						X																	X	X													X
HG002_PR38_long		X	X	X						X																	X	X													X
HG002_PR39_long		X	X	X						X																	X	X													X
HG002_PR40_long		X	X	X						X																	X	X													X
HG002_PR41_long		X	X	X						X																	X	X													X
HG002_PR42_long		X	X	X						X																	X	X													X
HG002_PR35_short		X	X	X						X																	X	X													X
HG002_PR36_short		X	X	X						X																	X	X													X
HG002_PR37_short		X	X	X						X																	X	X													X
HG002_PR38_short		X	X	X						X																	X	X													X
HG002_PR39_short		X	X	X						X																	X	X													X
HG002_PR40_short		X	X	X						X																	X	X													X
HG002_PR41_short		X	X	X						X																	X	X													X
HG002_PR42_short		X	X	X						X																	X	X													X
Promega_pool_PR36																									X
Promega_pool_PR37																									X
Promega_pool_PR38																									X
Promega_pool_PR39																									X
HG002_40ng					X	X	X	X	X
HG002_40ng_37C_128x_rep1																										X
HG002_40ng_37C_128x_rep2																										X
HG002_40ng_37C_2048x_rep1																										X
HG002_40ng_37C_2048x_rep2																										X
HG002_40ng_37C_512x_rep1																										X
HG002_40ng_37C_512x_rep2																										X
HG002_40ng_37C_64x_rep1																										X
HG002_40ng_37C_64x_rep2																										X
HG002_40ng_55C_128x_rep1																										X
HG002_40ng_55C_128x_rep2																										X
HG002_40ng_55C_2048x_rep1																										X
HG002_40ng_55C_2048x_rep2																										X
HG002_40ng_55C_512x_rep2																										X
HG002_40ng_55C_64x_rep2																										X
OS152_PR12_minusM																																		X
OS152_PR30_minusM																																		X
OS152_PR31_minusM																																		X
OS152_PR27_plusM											X	X	X	X	X	X	X	X	X	X									X	X	X		X	X	X	X		X			X
OS152_PR28_plusM											X	X	X	X	X	X	X	X	X	X									X	X	X		X	X	X	X		X			X
OS152_PR29_plusM											X	X	X	X	X	X	X	X	X	X									X	X	X		X	X	X	X		X			X
OS152_PR30_plusM											X	X	X	X	X	X	X	X	X	X									X	X	X		X	X	X	X		X			X
OS152_PR31_plusM											X	X	X	X	X	X	X	X	X	X									X	X	X		X	X	X	X		X			X
OS152_PR32_plusM											X	X	X	X	X	X	X	X	X	X									X	X	X		X	X	X	X		X			X
OS152_PR33_plusM											X	X	X	X	X	X	X	X	X	X									X	X	X		X	X	X	X		X			X
OS152_PR34_plusM											X	X	X	X	X	X	X	X	X	X									X	X	X		X	X	X	X		X			X
OS152_PR27_plusM_2.2pol																													X	X
OS152_PR28_plusM_2.2pol																													X	X
OS152_PR29_plusM_2.2pol																													X	X
OS152_PR30_plusM_2.2pol																													X	X
OS152_PR31_plusM_2.2pol																													X	X
OS152_PR32_plusM_2.2pol																													X	X
OS152_PR33_plusM_2.2pol																													X	X
OS152_PR34_plusM_2.2pol																													X	X
E14_PR35_plusM																																X						X
E14_PR36_plusM																																X						X
E14_PR37_plusM																																X						X
E14_PR38_plusM																																X						X
E14_PR39_plusM																																X						X
E14_PR40_plusM																																X						X
E14_PR41_plusM																																X						X
E14_PR42_plusM																																X						X
PDX001_SA_v1_1																					X	X																X	X	X
PDX001_SA_v1_2																					X	X																X	X	X
PDX001_SA_v1_3																					X	X																X	X	X
PDX001_SA_v1_4																					X	X																X	X	X
PDX001_SA_v1_5																					X	X																X	X	X
PDX001_SA_v1_6																					X	X																X	X	X
PDX001_SA_v1_7																																						X
PDX001_SA_v1_8																																						X
PDX002_SA_v1_1																					X	X																X	X	X
PDX002_SA_v1_2																					X	X																X	X	X
PDX002_SA_v1_3																					X	X																X	X	X
PDX002_SA_v1_4																					X	X																X	X	X
PDX002_SA_v1_5																					X	X																X	X	X
PDX002_SA_v1_6																					X	X																X	X	X
PDX002_SA_v1_7																																						X
E14_TPK2.0_44OPLC
E14_ex_situ_100ng																																X
HG003_40ng_37C_0.05pmol_rep1																										X
HG003_40ng_37C_0.05pmol_rep2																										X
HG003_40ng_37C_0.5pmol_rep1																										X
HG003_40ng_37C_0.5pmol_rep2																										X
HG003_40ng_37C_5pmol_rep1																										X
HG003_40ng_37C_5pmol_rep2																										X
HG003_40ng_55C_0.05pmol_rep1																										X
HG003_40ng_55C_0.05pmol_rep2																										X
HG003_40ng_55C_0.5pmol_rep1																										X
HG003_40ng_55C_0.5pmol_rep2																										X
HG003_40ng_55C_5pmol_rep1																										X
HG003_40ng_55C_5pmol_rep2																										X
HG003_200ng_37C_0.05pmol_rep1																										X
HG003_200ng_37C_0.05pmol_rep2																										X
HG003_200ng_37C_0.5pmol_rep1																										X
HG003_200ng_37C_0.5pmol_rep2																										X
HG003_200ng_37C_5pmol_rep1																										X
HG003_200ng_37C_5pmol_rep2																										X
HG003_200ng_55C_0.05pmol_rep1																										X
HG003_200ng_55C_0.05pmol_rep2																										X
HG003_200ng_55C_0.5pmol_rep1																										X
HG003_200ng_55C_0.5pmol_rep2																										X
HG003_200ng_55C_5pmol_rep1																										X
HG003_200ng_55C_5pmol_rep2																										X
HG003_1000ng_37C_0.05pmol_rep1																										X
HG003_1000ng_37C_0.05pmol_rep2																										X
HG003_1000ng_37C_0.5pmol_rep1																										X
HG003_1000ng_37C_0.5pmol_rep2																										X
HG003_1000ng_37C_5pmol_rep1																										X
HG003_1000ng_37C_5pmol_rep2																										X
HG003_1000ng_55C_0.05pmol_rep1																										X
HG003_1000ng_55C_0.05pmol_rep2																										X
HG003_1000ng_55C_0.5pmol_rep1																										X
HG003_1000ng_55C_0.5pmol_rep2																										X
HG003_1000ng_55C_5pmol_rep1																										X
HG003_1000ng_55C_5pmol_rep2																										X
OS152 ATAC-seq data														X															X	X	X
GSE87831, U2OS_CTCF_ChIP_seq															X	X	X																					X
ENCFF275GDH, LNCaP_CTCF_ChIP_seq																																						X	X
Prostate Normal Epigenomic Domains, OMIDX237-64-2, (https://ngdc.cncb.ac.cn/omix/release/OMIX237),																					X	X																		X
HG002 Bismark CpG Calls, https://ont-open-data.s3.amazonaws.com/gm24385_mod_2021.09/bisulphite/cpg/CpG.gz.bismark.zero.cov.gz									X	X																	X	X
GIAB HG002 Dataset, ftp://ftp-trace.ncbi.nlm.nih.gov/giab/ftp/data/AshkenazimTrio/HG002_NA24385_son/PacBio_SequelII_CCS_11kb/HG002.SequelII.pbmm2.hs37d5.whatshap.haplotag.RTG.10x.trio.bam					X	X	X	X																																	X
