# Supplementary material for: Direct transposition of native DNA for sensitive multimodal single-molecule sequencing
Source: Nat Genet. 2024 May 9;56(6):1300–9. doi: 10.1038/s41588-024-01748-0 (PMC11176058; doi:10.1038/s41588-024-01748-0)
Supplement: Supplementary file 7 — Supplementary Table 5 Barcode sequences [file 41588_2024_1748_MOESM7_ESM.xlsx]

## Sheet: Supp_Table_5
Barcode Name	Sequence	Barcode Sequence
SMRT-A_bc-none	/5Phos/CTG TCT CTT ATA CAC ATC TAT CTC TCT CTT TTC CTC CTC CTC CGT TGT TGT TGT TGA GAG AGA TAG ATG TGT ATA AGA GAC AG	AGATGTGTATAAGAGACAG
SMRT-A_bc001	/5Phos/CTG TCT CTT ATA CAC ATC TTT CTT CCG ATC TCT CTC TTT TCC TCC TCC TCC GTT GTT GTT GTT GAG AGA GAT CGG AAG AAA GAT GTG TAT AAG AGA CAG	CGGAAGAAAGATGTGTATAAGAGACAG
SMRT-A_bc003	/5Phos/CTG TCT CTT ATA CAC ATC TTT CCA CAC ATC TCT CTC TTT TCC TCC TCC TCC GTT GTT GTT GTT GAG AGA GAT GTG TGG AAA GAT GTG TAT AAG AGA CAG	GTGTGGAAAGATGTGTATAAGAGACAG
SMRT-A_bc006	/5Phos/CTG TCT CTT ATA CAC ATC TTT GTC GCA ATC TCT CTC TTT TCC TCC TCC TCC GTT GTT GTT GTT GAG AGA GAT TGC GAC AAA GAT GTG TAT AAG AGA CAG	TGCGACAAAGATGTGTATAAGAGACAG
SMRT-A_bc010	/5Phos/CTG TCT CTT ATA CAC ATC TTT AGC TGC ATC TCT CTC TTT TCC TCC TCC TCC GTT GTT GTT GTT GAG AGA GAT GCA GCT AAA GAT GTG TAT AAG AGA CAG	GCAGCTAAAGATGTGTATAAGAGACAG
SMRT-A_bc011	/5Phos/CTG TCT CTT ATA CAC ATC TTC CTA AGG ATC TCT CTC TTT TCC TCC TCC TCC GTT GTT GTT GTT GAG AGA GAT CCT TAG GAA GAT GTG TAT AAG AGA CAG	CCTTAGGAAGATGTGTATAAGAGACAG
SMRT-A_bc012	/5Phos/CTG TCT CTT ATA CAC ATC TTC CGT TGT ATC TCT CTC TTT TCC TCC TCC TCC GTT GTT GTT GTT GAG AGA GAT ACA ACG GAA GAT GTG TAT AAG AGA CAG	ACAACGGAAGATGTGTATAAGAGACAG
SMRT-A_bc013	/5Phos/CTG TCT CTT ATA CAC ATC TTC GAA TCG ATC TCT CTC TTT TCC TCC TCC TCC GTT GTT GTT GTT GAG AGA GAT CGA TTC GAA GAT GTG TAT AAG AGA CAG	CGATTCGAAGATGTGTATAAGAGACAG
SMRT-A_bc014	/5Phos/CTG TCT CTT ATA CAC ATC TTC ACT GTG ATC TCT CTC TTT TCC TCC TCC TCC GTT GTT GTT GTT GAG AGA GAT CAC AGT GAA GAT GTG TAT AAG AGA CAG	CACAGTGAAGATGTGTATAAGAGACAG
SMRT-A_bc015	/5Phos/CTG TCT CTT ATA CAC ATC TTG CAG GAT ATC TCT CTC TTT TCC TCC TCC TCC GTT GTT GTT GTT GAG AGA GAT ATC CTG CAA GAT GTG TAT AAG AGA CAG	ATCCTGCAAGATGTGTATAAGAGACAG
SMRT-A_bc016	/5Phos/CTG TCT CTT ATA CAC ATC TTA TGG CGT ATC TCT CTC TTT TCC TCC TCC TCC GTT GTT GTT GTT GAG AGA GAT ACG CCA TAA GAT GTG TAT AAG AGA CAG	ACGCCATAAGATGTGTATAAGAGACAG
SMRT-A_bc017	/5Phos/CTG TCT CTT ATA CAC ATC TTA CCG ACT ATC TCT CTC TTT TCC TCC TCC TCC GTT GTT GTT GTT GAG AGA GAT AGT CGG TAA GAT GTG TAT AAG AGA CAG	AGTCGGTAAGATGTGTATAAGAGACAG
SMRT-A_bc018	/5Phos/CTG TCT CTT ATA CAC ATC TTA CAA GCC ATC TCT CTC TTT TCC TCC TCC TCC GTT GTT GTT GTT GAG AGA GAT GGC TTG TAA GAT GTG TAT AAG AGA CAG	GGCTTGTAAGATGTGTATAAGAGACAG
SMRT-A_bc019	/5Phos/CTG TCT CTT ATA CAC ATC TCT GAC CAA ATC TCT CTC TTT TCC TCC TCC TCC GTT GTT GTT GTT GAG AGA GAT TTG GTC AGA GAT GTG TAT AAG AGA CAG	TTGGTCAGAGATGTGTATAAGAGACAG
SMRT-A_bc020	/5Phos/CTG TCT CTT ATA CAC ATC TCC TCT CTA ATC TCT CTC TTT TCC TCC TCC TCC GTT GTT GTT GTT GAG AGA GAT TAG AGA GGA GAT GTG TAT AAG AGA CAG	TAGAGAGGAGATGTGTATAAGAGACAG
SMRT-A_bc021	/5Phos/CTG TCT CTT ATA CAC ATC TCC TGT AAC ATC TCT CTC TTT TCC TCC TCC TCC GTT GTT GTT GTT GAG AGA GAT GTT ACA GGA GAT GTG TAT AAG AGA CAG	GTTACAGGAGATGTGTATAAGAGACAG
SMRT-A_bc022	/5Phos/CTG TCT CTT ATA CAC ATC TCC GCA TAA ATC TCT CTC TTT TCC TCC TCC TCC GTT GTT GTT GTT GAG AGA GAT TTA TGC GGA GAT GTG TAT AAG AGA CAG	TTATGCGGAGATGTGTATAAGAGACAG
SMRT-A_bc023	/5Phos/CTG TCT CTT ATA CAC ATC TCA AGT GGA ATC TCT CTC TTT TCC TCC TCC TCC GTT GTT GTT GTT GAG AGA GAT TCC ACT TGA GAT GTG TAT AAG AGA CAG	TCCACTTGAGATGTGTATAAGAGACAG
SMRT-A_bc024	/5Phos/CTG TCT CTT ATA CAC ATC TGT GCA TTC ATC TCT CTC TTT TCC TCC TCC TCC GTT GTT GTT GTT GAG AGA GAT GAA TGC ACA GAT GTG TAT AAG AGA CAG	GAATGCACAGATGTGTATAAGAGACAG
SMRT-A_bc025	/5Phos/CTG TCT CTT ATA CAC ATC TGG CTT CAT ATC TCT CTC TTT TCC TCC TCC TCC GTT GTT GTT GTT GAG AGA GAT ATG AAG CCA GAT GTG TAT AAG AGA CAG	ATGAAGCCAGATGTGTATAAGAGACAG
SMRT-A_bc026	/5Phos/CTG TCT CTT ATA CAC ATC TGG AAC TAC ATC TCT CTC TTT TCC TCC TCC TCC GTT GTT GTT GTT GAG AGA GAT GTA GTT CCA GAT GTG TAT AAG AGA CAG	GTAGTTCCAGATGTGTATAAGAGACAG
SMRT-A_bc027	/5Phos/CTG TCT CTT ATA CAC ATC TGA CGT TAG ATC TCT CTC TTT TCC TCC TCC TCC GTT GTT GTT GTT GAG AGA GAT CTA ACG TCA GAT GTG TAT AAG AGA CAG	CTAACGTCAGATGTGTATAAGAGACAG
SMRT-A_bc028	/5Phos/CTG TCT CTT ATA CAC ATC TGA GTG TCT ATC TCT CTC TTT TCC TCC TCC TCC GTT GTT GTT GTT GAG AGA GAT AGA CAC TCA GAT GTG TAT AAG AGA CAG	AGACACTCAGATGTGTATAAGAGACAG
SMRT-A_bc029	/5Phos/CTG TCT CTT ATA CAC ATC TGA AGA AGG ATC TCT CTC TTT TCC TCC TCC TCC GTT GTT GTT GTT GAG AGA GAT CCT TCT TCA GAT GTG TAT AAG AGA CAG	CCTTCTTCAGATGTGTATAAGAGACAG
SMRT-A_bc030	/5Phos/CTG TCT CTT ATA CAC ATC TAA CAC CTC ATC TCT CTC TTT TCC TCC TCC TCC GTT GTT GTT GTT GAG AGA GAT GAG GTG TTA GAT GTG TAT AAG AGA CAG	GAGGTGTTAGATGTGTATAAGAGACAG
